# Supplementary material for: N-[(2-Chloro­phen­yl)sulfon­yl]-2-meth­oxy­benzamide
Source: Acta Crystallogr Sect E Struct Rep Online. 2013 Oct 31;69(Pt 11):o1716. doi: 10.1107/S1600536813029012 (PMC3884364; doi:10.1107/S1600536813029012)
Supplement: Supplementary file 1 [file e-69-o1716-sup1.cif]

##############################################################################
#                                                                            #
# This CIF contains the data in a paper accepted for publication in          #
# Acta Crystallographica Section E. It conforms to the requirements of       #
# Notes for Authors for Acta Crystallographica Section E, and has been       #
# peer reviewed under the auspices of the IUCr Commission on Journals.       #
#                                                                            #
# Full details of the Crystallographic Information File format               #
# are given in the paper "The Crystallographic Information File (CIF):       #
# a New Standard Archive File for Crystallography" by S. R. Hall, F. H.      #
# Allen and I. D. Brown [Acta Cryst. (1991), A47, 655-685].                  #
#                                                                            #
# The current version of the core CIF dictionary is obtainable from          #
# ftp://ftp.iucr.org/pub/cif_core.dic.                                       #
#                                                                            #
# Software is freely available for graphical display of the structure(s)     #
# in this CIF. For information consult the CIF software page                 #
# http://www.iucr.org/resources/cif/software.                                #
#                                                                            #
# This file may be used for bona fide research purposes within the           #
# scientific community so long as proper attribution is given to the journal # 
# article from which it was obtained.                                        #
#                                                                            #
##############################################################################
data_I
_audit_creation_method     SHELXL-97
_database_code_depnum_ccdc_archive     'CCDC 967734'
_chemical_name_systematic
;
<i>N</i>-[(2-Chlorophenyl)sulfonyl]-2-methoxybenzamide
;
_chemical_name_common     ?
_chemical_formula_moiety     'C14 H12 Cl N O4 S'
_chemical_formula_sum     'C14 H12 Cl N O4 S'
_chemical_formula_iupac     'C14 H12 Cl N O4 S'
_chemical_formula_weight     325.76
_chemical_melting_point     429
_symmetry_cell_setting     triclinic
_symmetry_space_group_name_H-M     'P -1'
_symmetry_space_group_name_Hall     '-P 1'
loop_
    _symmetry_equiv_pos_as_xyz
    'x, y, z'
    '-x, -y, -z'
_cell_length_a     8.0508(3)
_cell_length_b     12.9487(4)
_cell_length_c     14.1915(5)
_cell_angle_alpha     83.897(2)
_cell_angle_beta     89.368(2)
_cell_angle_gamma     89.704(2)
_cell_volume     1470.94(9)
_cell_formula_units_Z     4
_cell_measurement_reflns_used     1234
_cell_measurement_theta_min     1.6
_cell_measurement_theta_max     31.8
_cell_measurement_temperature     293(2)
_cell_special_details     Prism
_exptl_crystal_description     Prism
_exptl_crystal_colour     Colourless
_exptl_crystal_size_max     0.36
_exptl_crystal_size_mid     0.29
_exptl_crystal_size_min     0.23
_exptl_crystal_density_diffrn     1.471
_exptl_crystal_density_meas     ?
_exptl_crystal_density_method     'not measured'
_exptl_crystal_F_000     672
_exptl_absorpt_coefficient_mu     0.416
_exptl_absorpt_correction_type     none
_exptl_absorpt_process_details     ?
_exptl_absorpt_correction_T_min     ?
_exptl_absorpt_correction_T_max     ?
_exptl_special_details     ?
_diffrn_ambient_temperature     293(2)
_diffrn_radiation_type     MoK\a
_diffrn_radiation_wavelength     0.71073
_diffrn_radiation_source     'fine-focus sealed tube'
_diffrn_radiation_monochromator     graphite
_diffrn_measurement_device_type     'Bruker APEXII CCD'
_diffrn_measurement_method     '\f and \w scans'
_diffrn_detector_area_resol_mean     ?
_diffrn_reflns_number     34023
_diffrn_reflns_av_R_equivalents     0.0277
_diffrn_reflns_av_sigmaI/netI     0.0298
_diffrn_reflns_theta_min     1.58
_diffrn_reflns_theta_max     31.76
_diffrn_reflns_theta_full     31.76
_diffrn_measured_fraction_theta_max     0.977
_diffrn_measured_fraction_theta_full     0.977
_diffrn_reflns_limit_h_min     -11
_diffrn_reflns_limit_h_max     11
_diffrn_reflns_limit_k_min     -17
_diffrn_reflns_limit_k_max     19
_diffrn_reflns_limit_l_min     -20
_diffrn_reflns_limit_l_max     20
_diffrn_standards_number     0
_diffrn_standards_interval_count     ?
_diffrn_standards_interval_time     ?
_diffrn_standards_decay_%     ?
_refine_special_details
;
Refinement of <i>F</i>^2^ against ALL reflections. The weighted <i>R</i>-factor
<i>wR</i> and goodness of fit <i>S</i> are based on <i>F</i>^2^, conventional
<i>R</i>-factors <i>R</i> are based on <i>F</i>, with <i>F</i> set to zero for
negative <i>F</i>^2^. The threshold expression of <i>F</i>^2^ >
2\s(<i>F</i>^2^) is used only for calculating <i>R</i>-factors(gt) <i>etc</i>.
and is not relevant to the choice of reflections for refinement.
<i>R</i>-factors based on <i>F</i>^2^ are statistically about twice as large
as those based on <i>F</i>, and <i>R</i>- factors based on ALL data will be
even larger.
;
_reflns_number_total     9760
_reflns_number_gt     6518
_reflns_threshold_expression     I>2\s(I)
_refine_ls_structure_factor_coef     Fsqd
_refine_ls_matrix_type     full
_refine_ls_R_factor_all     0.0806
_refine_ls_R_factor_gt     0.0517
_refine_ls_wR_factor_gt     0.1435
_refine_ls_wR_factor_ref     0.1628
_refine_ls_goodness_of_fit_ref     0.903
_refine_ls_restrained_S_all     0.903
_refine_ls_number_reflns     9760
_refine_ls_number_parameters     389
_refine_ls_number_restraints     0
_refine_ls_hydrogen_treatment     mixed
_refine_ls_weighting_scheme     calc
_refine_ls_weighting_details
         'calc w=1/[\s^2^(Fo^2^)+(0.0876P)^2^+0.5870P] where P=(Fo^2^+2Fc^2^)/3'
_atom_sites_solution_hydrogens     geom
_atom_sites_solution_primary     direct
_atom_sites_solution_secondary     difmap
_refine_ls_shift/su_max     0.002
_refine_ls_shift/su_mean     0.007
_refine_diff_density_max     0.678
_refine_diff_density_min     -0.591
_refine_ls_extinction_method     none
_refine_ls_extinction_coef     ?
loop_
    _atom_type_symbol
    _atom_type_description
    _atom_type_scat_dispersion_real
    _atom_type_scat_dispersion_imag
    _atom_type_scat_source
    'C' 'C' 0.0033 0.0016
                         'International Tables Vol C Tables 4.2.6.8 and 6.1.1.4'
    'H' 'H' 0.0000 0.0000
                         'International Tables Vol C Tables 4.2.6.8 and 6.1.1.4'
    'N' 'N' 0.0061 0.0033
                         'International Tables Vol C Tables 4.2.6.8 and 6.1.1.4'
    'O' 'O' 0.0106 0.0060
                         'International Tables Vol C Tables 4.2.6.8 and 6.1.1.4'
    'S' 'S' 0.1246 0.1234
                         'International Tables Vol C Tables 4.2.6.8 and 6.1.1.4'
    'Cl' 'Cl' 0.1484 0.1585
                         'International Tables Vol C Tables 4.2.6.8 and 6.1.1.4'
_computing_data_collection     'APEX2 (Bruker, 2009)'
_computing_cell_refinement     'APEX2 and SAINT-Plus (Bruker, 2009)'
_computing_data_reduction     'SAINT-Plus and XPREP (Bruker, 2009)'
_computing_structure_solution     'SHELXS97 (Sheldrick, 2008)'
_computing_structure_refinement     'SHELXL97 (Sheldrick, 2008)'
_computing_molecular_graphics     'Mercury (Macrae <i>et al.</i>, 2008)'
_computing_publication_material     'SHELXL97 (Sheldrick, 2008)'
loop_
    _atom_site_type_symbol
    _atom_site_label
    _atom_site_fract_x
    _atom_site_fract_y
    _atom_site_fract_z
    _atom_site_U_iso_or_equiv
    _atom_site_adp_type
    _atom_site_calc_flag
    _atom_site_refinement_flags
    _atom_site_occupancy
    _atom_site_symmetry_multiplicity
    _atom_site_disorder_assembly
    _atom_site_disorder_group
    C C28 -0.6577(5) 1.3256(3) 0.3153(3) 0.1291(16) Uani d . 1 1 . .
    H H28A -0.6248 1.2553 0.3352 0.194 Uiso calc R 1 1 . .
    H H28B -0.6856 1.3319 0.2494 0.194 Uiso calc R 1 1 . .
    H H28C -0.7526 1.3435 0.3519 0.194 Uiso calc R 1 1 . .
    H HN2 -0.408(3) 1.5138(18) 0.2590(15) 0.057(6) Uiso d . 1 1 . .
    H HN1 0.080(3) 1.0299(18) 0.2691(15) 0.056(6) Uiso d . 1 1 . .
    C C1 0.4099(2) 1.01693(13) 0.14113(11) 0.0413(3) Uani d . 1 1 . .
    C C2 0.3854(3) 1.11730(15) 0.09867(13) 0.0526(4) Uani d . 1 1 . .
    C C3 0.5167(3) 1.17506(18) 0.05849(16) 0.0692(6) Uani d . 1 1 . .
    H H3 0.4993 1.2427 0.0311 0.083 Uiso calc R 1 1 . .
    C C4 0.6705(4) 1.1329(2) 0.05921(16) 0.0732(7) Uani d . 1 1 . .
    H H4 0.7584 1.1720 0.0317 0.088 Uiso calc R 1 1 . .
    C C5 0.7001(3) 1.0329(2) 0.09992(17) 0.0696(7) Uani d . 1 1 . .
    H H5 0.8066 1.0047 0.0995 0.084 Uiso calc R 1 1 . .
    C C6 0.5675(2) 0.97436(17) 0.14195(14) 0.0533(4) Uani d . 1 1 . .
    H H6 0.5857 0.9072 0.1702 0.064 Uiso calc R 1 1 . .
    C C7 0.2633(3) 1.02032(16) 0.35657(13) 0.0504(4) Uani d . 1 1 . .
    C C8 0.1764(2) 1.07678(14) 0.42977(12) 0.0476(4) Uani d . 1 1 . .
    C C9 0.0234(3) 1.12861(14) 0.41869(13) 0.0520(4) Uani d . 1 1 . .
    C C10 -0.0391(3) 1.18159(17) 0.49168(16) 0.0654(6) Uani d . 1 1 . .
    H H10 -0.1393 1.2174 0.4840 0.078 Uiso calc R 1 1 . .
    C C11 0.0456(3) 1.18137(18) 0.57482(17) 0.0701(6) Uani d . 1 1 . .
    H H11 0.0022 1.2170 0.6231 0.084 Uiso calc R 1 1 . .
    C C12 0.1934(3) 1.1294(2) 0.58768(16) 0.0699(6) Uani d . 1 1 . .
    H H12 0.2495 1.1285 0.6447 0.084 Uiso calc R 1 1 . .
    C C13 0.2585(3) 1.07799(18) 0.51452(14) 0.0593(5) Uani d . 1 1 . .
    H H13 0.3598 1.0436 0.5228 0.071 Uiso calc R 1 1 . .
    C C14 -0.2212(4) 1.1690(3) 0.3257(2) 0.0902(9) Uani d . 1 1 . .
    H H14A -0.2893 1.1400 0.3777 0.135 Uiso calc R 1 1 . .
    H H14B -0.2682 1.1528 0.2671 0.135 Uiso calc R 1 1 . .
    H H14C -0.2159 1.2430 0.3260 0.135 Uiso calc R 1 1 . .
    C C15 -0.0676(2) 1.58600(13) 0.15496(11) 0.0407(3) Uani d . 1 1 . .
    C C16 -0.0377(3) 1.48635(14) 0.13150(13) 0.0529(4) Uani d . 1 1 . .
    C C17 0.1220(3) 1.45853(18) 0.10457(17) 0.0687(6) Uani d . 1 1 . .
    H H17 0.1427 1.3924 0.0872 0.082 Uiso calc R 1 1 . .
    C C18 0.2491(3) 1.5294(2) 0.10383(17) 0.0691(6) Uani d . 1 1 . .
    H H18 0.3555 1.5105 0.0859 0.083 Uiso calc R 1 1 . .
    C C19 0.2212(3) 1.62651(19) 0.12890(15) 0.0601(5) Uani d . 1 1 . .
    H H19 0.3083 1.6733 0.1291 0.072 Uiso calc R 1 1 . .
    C C20 0.0624(2) 1.65527(15) 0.15405(13) 0.0485(4) Uani d . 1 1 . .
    H H20 0.0429 1.7219 0.1705 0.058 Uiso calc R 1 1 . .
    C C21 -0.2474(2) 1.53203(16) 0.35569(13) 0.0500(4) Uani d . 1 1 . .
    C C22 -0.3193(2) 1.45265(15) 0.42864(12) 0.0483(4) Uani d . 1 1 . .
    C C23 -0.4520(3) 1.38669(16) 0.41651(13) 0.0527(4) Uani d . 1 1 . .
    C C24 -0.5045(3) 1.31545(18) 0.49100(16) 0.0670(6) Uani d . 1 1 . .
    H H24 -0.5931 1.2716 0.4825 0.080 Uiso calc R 1 1 . .
    C C25 -0.4266(3) 1.3094(2) 0.57675(16) 0.0727(7) Uani d . 1 1 . .
    H H25 -0.4626 1.2614 0.6260 0.087 Uiso calc R 1 1 . .
    C C26 -0.2968(3) 1.3730(2) 0.59061(15) 0.0703(7) Uani d . 1 1 . .
    H H26 -0.2450 1.3690 0.6492 0.084 Uiso calc R 1 1 . .
    C C27 -0.2425(3) 1.44394(18) 0.51671(14) 0.0600(5) Uani d . 1 1 . .
    H H27 -0.1529 1.4866 0.5261 0.072 Uiso calc R 1 1 . .
    N N1 0.1728(2) 1.00103(13) 0.27880(11) 0.0495(4) Uani d . 1 1 . .
    N N2 -0.3337(2) 1.55288(14) 0.27293(11) 0.0526(4) Uani d . 1 1 . .
    O O1 0.11150(18) 0.93899(12) 0.12765(10) 0.0612(4) Uani d . 1 1 . .
    O O2 0.3149(2) 0.84221(11) 0.22865(11) 0.0659(4) Uani d . 1 1 . .
    O O3 0.4060(2) 0.99214(16) 0.36392(12) 0.0797(5) Uani d . 1 1 . .
    O O4 -0.0573(2) 1.12592(13) 0.33491(10) 0.0666(4) Uani d . 1 1 . .
    O O5 -0.37606(18) 1.61675(14) 0.10764(11) 0.0721(5) Uani d . 1 1 . .
    O O6 -0.2480(2) 1.73358(11) 0.21074(12) 0.0707(4) Uani d . 1 1 . .
    O O7 -0.1198(2) 1.57723(14) 0.36765(11) 0.0716(4) Uani d . 1 1 . .
    O O8 -0.5245(2) 1.39365(13) 0.32949(11) 0.0713(5) Uani d . 1 1 . .
    S S1 0.24534(6) 0.93882(3) 0.19164(3) 0.04506(12) Uani d . 1 1 . .
    S S2 -0.26639(6) 1.63258(4) 0.18268(3) 0.04893(13) Uani d . 1 1 . .
    Cl Cl1 0.19015(10) 1.17448(5) 0.09374(6) 0.0900(2) Uani d . 1 1 . .
    Cl Cl2 -0.19141(10) 1.39327(5) 0.13476(5) 0.0854(2) Uani d . 1 1 . .
loop_
    _atom_site_aniso_label
    _atom_site_aniso_U_11
    _atom_site_aniso_U_22
    _atom_site_aniso_U_33
    _atom_site_aniso_U_12
    _atom_site_aniso_U_13
    _atom_site_aniso_U_23
    C28 0.132(3) 0.133(3) 0.112(2) -0.091(3) -0.049(2) 0.042(2)
    C1 0.0459(9) 0.0403(8) 0.0384(8) -0.0003(7) 0.0031(7) -0.0087(6)
    C2 0.0644(12) 0.0439(9) 0.0494(10) -0.0006(9) 0.0024(9) -0.0045(7)
    C3 0.0948(18) 0.0555(12) 0.0565(12) -0.0177(12) 0.0091(12) -0.0021(9)
    C4 0.0816(17) 0.0851(17) 0.0549(12) -0.0299(14) 0.0139(11) -0.0172(11)
    C5 0.0465(11) 0.105(2) 0.0630(13) -0.0006(12) 0.0042(10) -0.0339(13)
    C6 0.0512(11) 0.0604(12) 0.0502(10) 0.0086(9) -0.0004(8) -0.0147(8)
    C7 0.0534(11) 0.0536(10) 0.0443(9) -0.0040(8) 0.0056(8) -0.0057(7)
    C8 0.0552(11) 0.0433(9) 0.0447(9) -0.0114(8) 0.0098(8) -0.0071(7)
    C9 0.0661(12) 0.0423(9) 0.0476(9) -0.0038(8) 0.0121(9) -0.0061(7)
    C10 0.0828(16) 0.0524(12) 0.0623(12) 0.0013(11) 0.0169(11) -0.0141(9)
    C11 0.0926(18) 0.0607(13) 0.0605(12) -0.0164(13) 0.0222(12) -0.0239(10)
    C12 0.0870(17) 0.0763(15) 0.0491(11) -0.0278(13) 0.0061(11) -0.0179(10)
    C13 0.0635(13) 0.0647(13) 0.0506(10) -0.0142(10) 0.0051(9) -0.0105(9)
    C14 0.0921(19) 0.103(2) 0.0768(16) 0.0482(17) -0.0087(14) -0.0173(15)
    C15 0.0437(9) 0.0381(8) 0.0395(8) -0.0020(7) 0.0014(6) -0.0001(6)
    C16 0.0707(13) 0.0398(9) 0.0477(9) -0.0062(9) -0.0028(9) -0.0021(7)
    C17 0.0887(17) 0.0498(12) 0.0686(13) 0.0219(12) -0.0008(12) -0.0119(10)
    C18 0.0566(13) 0.0793(16) 0.0706(14) 0.0147(12) 0.0058(11) -0.0057(12)
    C19 0.0480(11) 0.0692(14) 0.0620(12) -0.0037(10) 0.0064(9) -0.0027(10)
    C20 0.0475(10) 0.0454(9) 0.0525(10) -0.0065(8) 0.0059(8) -0.0049(7)
    C21 0.0490(10) 0.0550(11) 0.0457(9) -0.0053(8) 0.0039(8) -0.0046(8)
    C22 0.0474(10) 0.0529(10) 0.0431(9) 0.0055(8) 0.0058(7) 0.0007(7)
    C23 0.0539(11) 0.0528(10) 0.0489(10) 0.0000(9) 0.0040(8) 0.0058(8)
    C24 0.0699(14) 0.0591(12) 0.0669(13) -0.0036(10) 0.0124(11) 0.0152(10)
    C25 0.0782(16) 0.0750(15) 0.0577(12) 0.0167(13) 0.0154(11) 0.0230(11)
    C26 0.0752(15) 0.0866(17) 0.0457(10) 0.0259(13) 0.0012(10) 0.0070(10)
    C27 0.0569(12) 0.0752(14) 0.0471(10) 0.0115(10) -0.0006(9) -0.0029(9)
    N1 0.0474(9) 0.0572(10) 0.0453(8) 0.0030(8) 0.0056(7) -0.0122(7)
    N2 0.0454(9) 0.0626(10) 0.0471(8) -0.0139(8) 0.0024(7) 0.0072(7)
    O1 0.0529(8) 0.0724(10) 0.0619(8) -0.0076(7) 0.0000(7) -0.0233(7)
    O2 0.0877(11) 0.0367(7) 0.0720(9) 0.0038(7) 0.0076(8) 0.0002(6)
    O3 0.0606(10) 0.1193(15) 0.0633(9) 0.0189(10) -0.0076(8) -0.0295(9)
    O4 0.0737(10) 0.0727(10) 0.0544(8) 0.0239(8) 0.0005(7) -0.0131(7)
    O5 0.0499(8) 0.0969(12) 0.0621(9) -0.0079(8) -0.0072(7) 0.0262(8)
    O6 0.0714(10) 0.0454(8) 0.0932(11) 0.0081(7) 0.0246(9) -0.0007(7)
    O7 0.0663(10) 0.0863(11) 0.0612(9) -0.0286(9) -0.0060(7) -0.0011(8)
    O8 0.0776(11) 0.0732(10) 0.0592(8) -0.0338(8) -0.0117(7) 0.0142(7)
    S1 0.0499(3) 0.0389(2) 0.0469(2) -0.00208(18) 0.00520(18) -0.00783(16)
    S2 0.0410(2) 0.0494(3) 0.0531(2) -0.00109(18) 0.00462(18) 0.00939(18)
    Cl1 0.0898(5) 0.0554(3) 0.1200(6) 0.0259(3) -0.0007(4) 0.0116(3)
    Cl2 0.1187(6) 0.0528(3) 0.0861(4) -0.0362(3) 0.0009(4) -0.0118(3)
_geom_special_details
;
All s.u.'s (except the s.u. in the dihedral angle between two l.s. planes) are
estimated using the full covariance matrix. The cell s.u.'s are taken into
account individually in the estimation of s.u.'s in distances, angles and
torsion angles; correlations between s.u.'s in cell parameters are only used
when they are defined by crystal symmetry. An approximate (isotropic)
treatment of cell s.u.'s is used for estimating s.u.'s involving l.s. planes.
;
loop_
    _geom_bond_atom_site_label_1
    _geom_bond_atom_site_label_2
    _geom_bond_site_symmetry_2
    _geom_bond_distance
    _geom_bond_publ_flag
    C28 O8 . 1.421(3) ?
    C28 H28A . 0.9600 ?
    C28 H28B . 0.9600 ?
    C28 H28C . 0.9600 ?
    C1 C6 . 1.381(3) ?
    C1 C2 . 1.387(3) ?
    C1 S1 . 1.7692(18) ?
    C2 C3 . 1.381(3) ?
    C2 Cl1 . 1.733(2) ?
    C3 C4 . 1.350(4) ?
    C3 H3 . 0.9300 ?
    C4 C5 . 1.381(4) ?
    C4 H4 . 0.9300 ?
    C5 C6 . 1.403(3) ?
    C5 H5 . 0.9300 ?
    C6 H6 . 0.9300 ?
    C7 O3 . 1.206(2) ?
    C7 N1 . 1.375(3) ?
    C7 C8 . 1.498(3) ?
    C8 C13 . 1.380(3) ?
    C8 C9 . 1.402(3) ?
    C9 O4 . 1.365(2) ?
    C9 C10 . 1.390(3) ?
    C10 C11 . 1.369(3) ?
    C10 H10 . 0.9300 ?
    C11 C12 . 1.368(4) ?
    C11 H11 . 0.9300 ?
    C12 C13 . 1.388(3) ?
    C12 H12 . 0.9300 ?
    C13 H13 . 0.9300 ?
    C14 O4 . 1.431(3) ?
    C14 H14A . 0.9600 ?
    C14 H14B . 0.9600 ?
    C14 H14C . 0.9600 ?
    C15 C20 . 1.381(2) ?
    C15 C16 . 1.386(3) ?
    C15 S2 . 1.7626(18) ?
    C16 C17 . 1.394(3) ?
    C16 Cl2 . 1.729(2) ?
    C17 C18 . 1.377(4) ?
    C17 H17 . 0.9300 ?
    C18 C19 . 1.360(3) ?
    C18 H18 . 0.9300 ?
    C19 C20 . 1.383(3) ?
    C19 H19 . 0.9300 ?
    C20 H20 . 0.9300 ?
    C21 O7 . 1.208(2) ?
    C21 N2 . 1.372(2) ?
    C21 C22 . 1.493(3) ?
    C22 C27 . 1.394(3) ?
    C22 C23 . 1.394(3) ?
    C23 O8 . 1.366(2) ?
    C23 C24 . 1.391(3) ?
    C24 C25 . 1.370(3) ?
    C24 H24 . 0.9300 ?
    C25 C26 . 1.363(4) ?
    C25 H25 . 0.9300 ?
    C26 C27 . 1.387(3) ?
    C26 H26 . 0.9300 ?
    C27 H27 . 0.9300 ?
    N1 S1 . 1.6464(16) ?
    N1 HN1 . 0.84(2) ?
    N2 S2 . 1.6456(16) ?
    N2 HN2 . 0.83(2) ?
    O1 S1 . 1.4167(15) ?
    O2 S1 . 1.4193(15) ?
    O5 S2 . 1.4229(16) ?
    O6 S2 . 1.4159(17) ?
loop_
    _geom_angle_atom_site_label_1
    _geom_angle_atom_site_label_2
    _geom_angle_atom_site_label_3
    _geom_angle_site_symmetry_1
    _geom_angle_site_symmetry_3
    _geom_angle
    _geom_angle_publ_flag
    O8 C28 H28A . . 109.5 ?
    O8 C28 H28B . . 109.5 ?
    H28A C28 H28B . . 109.5 ?
    O8 C28 H28C . . 109.5 ?
    H28A C28 H28C . . 109.5 ?
    H28B C28 H28C . . 109.5 ?
    C6 C1 C2 . . 119.26(18) ?
    C6 C1 S1 . . 118.13(14) ?
    C2 C1 S1 . . 122.58(14) ?
    C3 C2 C1 . . 120.8(2) ?
    C3 C2 Cl1 . . 117.68(17) ?
    C1 C2 Cl1 . . 121.52(15) ?
    C4 C3 C2 . . 119.7(2) ?
    C4 C3 H3 . . 120.2 ?
    C2 C3 H3 . . 120.2 ?
    C3 C4 C5 . . 121.4(2) ?
    C3 C4 H4 . . 119.3 ?
    C5 C4 H4 . . 119.3 ?
    C4 C5 C6 . . 119.1(2) ?
    C4 C5 H5 . . 120.4 ?
    C6 C5 H5 . . 120.4 ?
    C1 C6 C5 . . 119.7(2) ?
    C1 C6 H6 . . 120.1 ?
    C5 C6 H6 . . 120.1 ?
    O3 C7 N1 . . 120.28(18) ?
    O3 C7 C8 . . 122.73(18) ?
    N1 C7 C8 . . 116.99(17) ?
    C13 C8 C9 . . 118.47(18) ?
    C13 C8 C7 . . 115.62(18) ?
    C9 C8 C7 . . 125.90(17) ?
    O4 C9 C10 . . 122.6(2) ?
    O4 C9 C8 . . 117.88(16) ?
    C10 C9 C8 . . 119.5(2) ?
    C11 C10 C9 . . 120.5(2) ?
    C11 C10 H10 . . 119.8 ?
    C9 C10 H10 . . 119.8 ?
    C12 C11 C10 . . 120.8(2) ?
    C12 C11 H11 . . 119.6 ?
    C10 C11 H11 . . 119.6 ?
    C11 C12 C13 . . 119.1(2) ?
    C11 C12 H12 . . 120.4 ?
    C13 C12 H12 . . 120.4 ?
    C8 C13 C12 . . 121.5(2) ?
    C8 C13 H13 . . 119.2 ?
    C12 C13 H13 . . 119.2 ?
    O4 C14 H14A . . 109.5 ?
    O4 C14 H14B . . 109.5 ?
    H14A C14 H14B . . 109.5 ?
    O4 C14 H14C . . 109.5 ?
    H14A C14 H14C . . 109.5 ?
    H14B C14 H14C . . 109.5 ?
    C20 C15 C16 . . 119.46(17) ?
    C20 C15 S2 . . 116.91(14) ?
    C16 C15 S2 . . 123.60(14) ?
    C15 C16 C17 . . 119.53(19) ?
    C15 C16 Cl2 . . 122.57(17) ?
    C17 C16 Cl2 . . 117.90(16) ?
    C18 C17 C16 . . 119.7(2) ?
    C18 C17 H17 . . 120.1 ?
    C16 C17 H17 . . 120.1 ?
    C19 C18 C17 . . 121.0(2) ?
    C19 C18 H18 . . 119.5 ?
    C17 C18 H18 . . 119.5 ?
    C18 C19 C20 . . 119.6(2) ?
    C18 C19 H19 . . 120.2 ?
    C20 C19 H19 . . 120.2 ?
    C15 C20 C19 . . 120.67(19) ?
    C15 C20 H20 . . 119.7 ?
    C19 C20 H20 . . 119.7 ?
    O7 C21 N2 . . 120.38(18) ?
    O7 C21 C22 . . 122.59(18) ?
    N2 C21 C22 . . 117.03(17) ?
    C27 C22 C23 . . 117.87(18) ?
    C27 C22 C21 . . 115.59(18) ?
    C23 C22 C21 . . 126.54(17) ?
    O8 C23 C24 . . 122.1(2) ?
    O8 C23 C22 . . 117.77(16) ?
    C24 C23 C22 . . 120.1(2) ?
    C25 C24 C23 . . 120.4(2) ?
    C25 C24 H24 . . 119.8 ?
    C23 C24 H24 . . 119.8 ?
    C26 C25 C24 . . 120.7(2) ?
    C26 C25 H25 . . 119.7 ?
    C24 C25 H25 . . 119.7 ?
    C25 C26 C27 . . 119.5(2) ?
    C25 C26 H26 . . 120.3 ?
    C27 C26 H26 . . 120.3 ?
    C26 C27 C22 . . 121.4(2) ?
    C26 C27 H27 . . 119.3 ?
    C22 C27 H27 . . 119.3 ?
    C7 N1 S1 . . 124.23(14) ?
    C7 N1 HN1 . . 119.7(15) ?
    S1 N1 HN1 . . 115.3(15) ?
    C21 N2 S2 . . 123.34(14) ?
    C21 N2 HN2 . . 120.8(15) ?
    S2 N2 HN2 . . 113.6(15) ?
    C9 O4 C14 . . 118.77(17) ?
    C23 O8 C28 . . 118.52(18) ?
    O1 S1 O2 . . 118.75(10) ?
    O1 S1 N1 . . 104.48(9) ?
    O2 S1 N1 . . 109.88(9) ?
    O1 S1 C1 . . 110.61(9) ?
    O2 S1 C1 . . 107.38(9) ?
    N1 S1 C1 . . 104.90(8) ?
    O6 S2 O5 . . 119.47(11) ?
    O6 S2 N2 . . 109.83(10) ?
    O5 S2 N2 . . 104.50(9) ?
    O6 S2 C15 . . 108.02(9) ?
    O5 S2 C15 . . 108.78(9) ?
    N2 S2 C15 . . 105.37(8) ?
loop_
    _geom_torsion_atom_site_label_1
    _geom_torsion_atom_site_label_2
    _geom_torsion_atom_site_label_3
    _geom_torsion_atom_site_label_4
    _geom_torsion_site_symmetry_1
    _geom_torsion_site_symmetry_2
    _geom_torsion_site_symmetry_3
    _geom_torsion_site_symmetry_4
    _geom_torsion
    _geom_torsion_publ_flag
    C6 C1 C2 C3 . . . . -0.8(3) ?
    S1 C1 C2 C3 . . . . -178.80(16) ?
    C6 C1 C2 Cl1 . . . . 179.04(14) ?
    S1 C1 C2 Cl1 . . . . 1.0(2) ?
    C1 C2 C3 C4 . . . . 1.0(3) ?
    Cl1 C2 C3 C4 . . . . -178.82(18) ?
    C2 C3 C4 C5 . . . . -0.4(4) ?
    C3 C4 C5 C6 . . . . -0.5(3) ?
    C2 C1 C6 C5 . . . . -0.1(3) ?
    S1 C1 C6 C5 . . . . 178.03(15) ?
    C4 C5 C6 C1 . . . . 0.7(3) ?
    O3 C7 C8 C13 . . . . -11.6(3) ?
    N1 C7 C8 C13 . . . . 168.32(17) ?
    O3 C7 C8 C9 . . . . 167.3(2) ?
    N1 C7 C8 C9 . . . . -12.8(3) ?
    C13 C8 C9 O4 . . . . -179.34(17) ?
    C7 C8 C9 O4 . . . . 1.8(3) ?
    C13 C8 C9 C10 . . . . 1.6(3) ?
    C7 C8 C9 C10 . . . . -177.29(18) ?
    O4 C9 C10 C11 . . . . 179.4(2) ?
    C8 C9 C10 C11 . . . . -1.5(3) ?
    C9 C10 C11 C12 . . . . 0.2(3) ?
    C10 C11 C12 C13 . . . . 1.1(4) ?
    C9 C8 C13 C12 . . . . -0.3(3) ?
    C7 C8 C13 C12 . . . . 178.66(19) ?
    C11 C12 C13 C8 . . . . -1.0(3) ?
    C20 C15 C16 C17 . . . . -1.9(3) ?
    S2 C15 C16 C17 . . . . 175.80(15) ?
    C20 C15 C16 Cl2 . . . . 177.69(14) ?
    S2 C15 C16 Cl2 . . . . -4.6(2) ?
    C15 C16 C17 C18 . . . . 1.6(3) ?
    Cl2 C16 C17 C18 . . . . -178.03(18) ?
    C16 C17 C18 C19 . . . . -0.1(4) ?
    C17 C18 C19 C20 . . . . -1.1(3) ?
    C16 C15 C20 C19 . . . . 0.8(3) ?
    S2 C15 C20 C19 . . . . -177.10(15) ?
    C18 C19 C20 C15 . . . . 0.7(3) ?
    O7 C21 C22 C27 . . . . 8.5(3) ?
    N2 C21 C22 C27 . . . . -171.13(18) ?
    O7 C21 C22 C23 . . . . -170.5(2) ?
    N2 C21 C22 C23 . . . . 9.9(3) ?
    C27 C22 C23 O8 . . . . -178.48(18) ?
    C21 C22 C23 O8 . . . . 0.5(3) ?
    C27 C22 C23 C24 . . . . 0.3(3) ?
    C21 C22 C23 C24 . . . . 179.3(2) ?
    O8 C23 C24 C25 . . . . 178.7(2) ?
    C22 C23 C24 C25 . . . . 0.0(3) ?
    C23 C24 C25 C26 . . . . 0.1(4) ?
    C24 C25 C26 C27 . . . . -0.5(4) ?
    C25 C26 C27 C22 . . . . 0.9(3) ?
    C23 C22 C27 C26 . . . . -0.8(3) ?
    C21 C22 C27 C26 . . . . -179.84(19) ?
    O3 C7 N1 S1 . . . . 0.8(3) ?
    C8 C7 N1 S1 . . . . -179.16(13) ?
    O7 C21 N2 S2 . . . . 4.3(3) ?
    C22 C21 N2 S2 . . . . -176.06(14) ?
    C10 C9 O4 C14 . . . . -7.3(3) ?
    C8 C9 O4 C14 . . . . 173.6(2) ?
    C24 C23 O8 C28 . . . . 0.0(4) ?
    C22 C23 O8 C28 . . . . 178.8(3) ?
    C7 N1 S1 O1 . . . . -179.03(16) ?
    C7 N1 S1 O2 . . . . 52.54(18) ?
    C7 N1 S1 C1 . . . . -62.61(17) ?
    C6 C1 S1 O1 . . . . -128.77(15) ?
    C2 C1 S1 O1 . . . . 49.27(17) ?
    C6 C1 S1 O2 . . . . 2.24(17) ?
    C2 C1 S1 O2 . . . . -179.72(15) ?
    C6 C1 S1 N1 . . . . 119.12(15) ?
    C2 C1 S1 N1 . . . . -62.85(17) ?
    C21 N2 S2 O6 . . . . -61.0(2) ?
    C21 N2 S2 O5 . . . . 169.72(18) ?
    C21 N2 S2 C15 . . . . 55.13(19) ?
    C20 C15 S2 O6 . . . . -7.14(17) ?
    C16 C15 S2 O6 . . . . 175.07(15) ?
    C20 C15 S2 O5 . . . . 123.94(15) ?
    C16 C15 S2 O5 . . . . -53.85(17) ?
    C20 C15 S2 N2 . . . . -124.48(15) ?
    C16 C15 S2 N2 . . . . 57.73(17) ?
loop_
    _geom_hbond_atom_site_label_D
    _geom_hbond_atom_site_label_H
    _geom_hbond_atom_site_label_A
    _geom_hbond_site_symmetry_A
    _geom_hbond_distance_DH
    _geom_hbond_distance_HA
    _geom_hbond_distance_DA
    _geom_hbond_angle_DHA
    N1 HN1 O4 . 0.84(2) 1.97(2) 2.625(2) 135(2)
    N2 HN2 O8 . 0.83(2) 1.99(2) 2.629(3) 133(2)
    C13 H13 O3 2_676 0.93 2.50 3.292(3) 143
    C10 H10 Cg . 0.93 2.85 3.729(3) 157
_iucr_refine_instructions_details
;
TITL Phy_Shivanand_SB14_0m in P-1
CELL  0.71073   8.0508  12.9487  14.1915   83.897   89.368   89.704
ZERR     4.00   0.0003   0.0004   0.0005    0.002    0.002    0.002
LATT   1
SFAC  C    H    N    O    S    CL
UNIT  56   48   4    16   4    4
MERG   2
OMIT     4.00 70.00
FMAP   2
PLAN   20
OMIT -1.00 140.0
OMIT -6 0 1
ACTA
CONF
BOND $H
TEMP 20
BOND
L.S.  24
WGHT      0.0706      0.3081
FVAR       0.18657
C28   1   -0.657727    1.325587    0.315290    11.00000    0.13243    0.13302 =
         0.11151    0.04251   -0.04885   -0.09102
AFIX 137
H28A  2   -0.625122    1.255352    0.335427    11.00000   -1.50000
H28B  2   -0.685250    1.331705    0.249278    11.00000   -1.50000
H28C  2   -0.752810    1.343739    0.351578    11.00000   -1.50000
AFIX   0
HN2   2   -0.409082    1.513457    0.258880    11.00000    0.05941
HN1   2    0.079635    1.029710    0.269001    11.00000    0.05805
MOLE    1
C1    1    0.409845    1.016937    0.141108    11.00000    0.04570    0.04037 =
         0.03857   -0.00854    0.00301   -0.00022
C2    1    0.385367    1.117322    0.098652    11.00000    0.06401    0.04358 =
         0.04977   -0.00436    0.00240   -0.00056
C3    1    0.516700    1.175129    0.058435    11.00000    0.09457    0.05543 =
         0.05645   -0.00183    0.00893   -0.01784
AFIX  43
H3    2    0.499281    1.242722    0.030984    11.00000   -1.20000
AFIX   0
C4    1    0.670616    1.132957    0.059186    11.00000    0.08089    0.08485 =
         0.05503   -0.01705    0.01369   -0.02955
AFIX  43
H4    2    0.758510    1.172080    0.031723    11.00000   -1.20000
AFIX   0
C5    1    0.700128    1.032937    0.099902    11.00000    0.04642    0.10430 =
         0.06295   -0.03357    0.00413   -0.00057
AFIX  43
H5    2    0.806604    1.004781    0.099478    11.00000   -1.20000
AFIX   0
C6    1    0.567549    0.974343    0.141898    11.00000    0.05091    0.06054 =
         0.05043   -0.01482   -0.00042    0.00863
AFIX  43
H6    2    0.585754    0.907149    0.170132    11.00000   -1.20000
AFIX   0
C7    1    0.263300    1.020307    0.356571    11.00000    0.05327    0.05375 =
         0.04417   -0.00575    0.00566   -0.00386
C8    1    0.176284    1.076783    0.429741    11.00000    0.05553    0.04349 =
         0.04450   -0.00723    0.00988   -0.01122
C9    1    0.023390    1.128601    0.418659    11.00000    0.06597    0.04255 =
         0.04742   -0.00628    0.01202   -0.00388
C10   1   -0.039283    1.181654    0.491640    11.00000    0.08310    0.05233 =
         0.06226   -0.01423    0.01698    0.00128
AFIX  43
H10   2   -0.139424    1.217516    0.483914    11.00000   -1.20000
AFIX   0
C11   1    0.045605    1.181411    0.574859    11.00000    0.09268    0.06071 =
         0.06026   -0.02393    0.02214   -0.01652
AFIX  43
H11   2    0.002244    1.217016    0.623178    11.00000   -1.20000
AFIX   0
C12   1    0.193393    1.129405    0.587697    11.00000    0.08688    0.07632 =
         0.04922   -0.01796    0.00618   -0.02761
AFIX  43
H12   2    0.249486    1.128507    0.644718    11.00000   -1.20000
AFIX   0
C13   1    0.258552    1.077993    0.514520    11.00000    0.06356    0.06474 =
         0.05050   -0.01062    0.00516   -0.01426
AFIX  43
H13   2    0.359881    1.043594    0.522776    11.00000   -1.20000
AFIX   0
C14   1   -0.221301    1.168880    0.325644    11.00000    0.09194    0.10309 =
         0.07594   -0.01721   -0.00848    0.04807
AFIX 137
H14A  2   -0.289453    1.139881    0.377679    11.00000   -1.50000
H14B  2   -0.268265    1.152686    0.267116    11.00000   -1.50000
H14C  2   -0.216110    1.242897    0.325931    11.00000   -1.50000
AFIX   0
C15   1   -0.067658    1.586039    0.154971    11.00000    0.04358    0.03804 =
         0.03970   -0.00012    0.00145   -0.00215
C16   1   -0.037549    1.486333    0.131490    11.00000    0.07056    0.03955 =
         0.04776   -0.00229   -0.00258   -0.00582
C17   1    0.122097    1.458529    0.104573    11.00000    0.08828    0.04980 =
         0.06867   -0.01172   -0.00063    0.02152
AFIX  43
H17   2    0.142722    1.392369    0.087190    11.00000   -1.20000
AFIX   0
C18   1    0.249253    1.529360    0.103796    11.00000    0.05666    0.07905 =
         0.07055   -0.00600    0.00573    0.01497
AFIX  43
H18   2    0.355699    1.510520    0.085865    11.00000   -1.20000
AFIX   0
C19   1    0.221276    1.626545    0.128908    11.00000    0.04777    0.06930 =
         0.06171   -0.00263    0.00617   -0.00396
AFIX  43
H19   2    0.308441    1.673362    0.129171    11.00000   -1.20000
AFIX   0
C20   1    0.062382    1.655338    0.154058    11.00000    0.04710    0.04549 =
         0.05273   -0.00506    0.00588   -0.00661
AFIX  43
H20   2    0.042977    1.722012    0.170506    11.00000   -1.20000
AFIX   0
C21   1   -0.247411    1.532022    0.355703    11.00000    0.04905    0.05503 =
         0.04548   -0.00434    0.00379   -0.00522
C22   1   -0.319267    1.452631    0.428640    11.00000    0.04731    0.05291 =
         0.04306    0.00067    0.00573    0.00537
C23   1   -0.451958    1.386679    0.416495    11.00000    0.05397    0.05279 =
         0.04871    0.00584    0.00400   -0.00007
C24   1   -0.504577    1.315420    0.491010    11.00000    0.07001    0.05940 =
         0.06658    0.01538    0.01218   -0.00364
AFIX  43
H24   2   -0.593173    1.271644    0.482573    11.00000   -1.20000
AFIX   0
C25   1   -0.426551    1.309390    0.576783    11.00000    0.07822    0.07498 =
         0.05740    0.02286    0.01541    0.01645
AFIX  43
H25   2   -0.462586    1.261359    0.626058    11.00000   -1.20000
AFIX   0
C26   1   -0.296740    1.373004    0.590657    11.00000    0.07589    0.08625 =
         0.04537    0.00703    0.00133    0.02599
AFIX  43
H26   2   -0.244968    1.368884    0.649203    11.00000   -1.20000
AFIX   0
C27   1   -0.242458    1.443949    0.516739    11.00000    0.05710    0.07539 =
         0.04691   -0.00259   -0.00069    0.01138
AFIX  43
H27   2   -0.152920    1.486637    0.526141    11.00000   -1.20000
AFIX   0
N1    3    0.172749    1.001024    0.278805    11.00000    0.04726    0.05719 =
         0.04524   -0.01219    0.00562    0.00272
N2    3   -0.333721    1.552859    0.272888    11.00000    0.04541    0.06250 =
         0.04696    0.00723    0.00245   -0.01370
O1    4    0.111492    0.938963    0.127617    11.00000    0.05289    0.07241 =
         0.06180   -0.02324   -0.00017   -0.00774
O2    4    0.314956    0.842204    0.228636    11.00000    0.08769    0.03677 =
         0.07201    0.00021    0.00764    0.00367
O3    4    0.406013    0.992140    0.363919    11.00000    0.06062    0.11940 =
         0.06311   -0.02950   -0.00748    0.01866
O4    4   -0.057383    1.125896    0.334897    11.00000    0.07376    0.07250 =
         0.05434   -0.01317    0.00050    0.02383
O5    4   -0.376101    1.616742    0.107572    11.00000    0.05001    0.09709 =
         0.06191    0.02612   -0.00741   -0.00816
O6    4   -0.247969    1.733584    0.210776    11.00000    0.07122    0.04571 =
         0.09306   -0.00058    0.02430    0.00803
O7    4   -0.119723    1.577216    0.367676    11.00000    0.06618    0.08625 =
         0.06093   -0.00106   -0.00617   -0.02860
O8    4   -0.524499    1.393630    0.329484    11.00000    0.07747    0.07305 =
         0.05942    0.01433   -0.01179   -0.03380
S1    5    0.245336    0.938825    0.191646    11.00000    0.04980    0.03882 =
         0.04684   -0.00784    0.00514   -0.00211
S2    5   -0.266403    1.632593    0.182696    11.00000    0.04089    0.04930 =
         0.05298    0.00932    0.00457   -0.00108
CL1   6    0.190065    1.174474    0.093747    11.00000    0.08935    0.05521 =
         0.12007    0.01156   -0.00074    0.02584
CL2   6   -0.191267    1.393247    0.134773    11.00000    0.11812    0.05275 =
         0.08586   -0.01183    0.00069   -0.03603
HKLF 4  1.0  1.00  0.00  0.00  0.00  1.00  0.00  0.00  0.00  1.00
REM  Phy_Shivanand_SB14_0m in P-1
REM R1 =  0.0517 for   6518 Fo > 4sig(Fo)  and  0.0806 for all   9760 data
REM    389 parameters refined using      0 restraints
REM Highest difference peak  0.702,  deepest hole -0.593,  1-sigma level  0.049
END
;
data_New_Global_Publ_Block
_journal_date_recd_electronic     2013-10-16
_journal_date_accepted     2013-10-22
_journal_name_full     'Acta Crystallographica, Section E'
_journal_year     2013
_journal_volume     69
_journal_issue     11
_journal_page_first     o1716
_journal_page_last     o1716
_journal_paper_category     QO
_journal_paper_doi     10.1107/S1600536813029012
_journal_coeditor_code     SJ5359
_publ_contact_author_name     'P. A. Suchetan'
_publ_contact_author_address
;
Department of Studies and Research in Chemistry, U.C.S.,
Tumkur University, Tumkur
Karnataka 572 103, India
;
_publ_contact_author_email     'pasuchetan@yahoo.co.in'
_publ_contact_author_fax     ?
_publ_contact_author_phone     '+919844800816'
_publ_section_title
;
<i>N</i>-[(2-Chlorophenyl)sulfonyl]-2-methoxybenzamide
;
loop_
    _publ_author_name
    _publ_author_footnote
    _publ_author_address
    'Sreenivasa, S.' .
;
Department of Studies and Research in Chemistry
Tumkur University, Tumkur
Karnataka 572 103, India
;
    'Palakshamurthy, B. S.' .
;
Department of Studies and Research in Physics, U.C.S.
Tumkur University, Tumkur
Karnataka 572 103, India
;
    'Suresha, E' .
;
University College of Science
Tumkur University, Tumkur 572 103, Karnataka, India
;
    'Tonannavar, J' .
;
Department of Physics,
Karnatak University, Dharwad,
Karnataka 580 003, India
;
    'Jayashree, Yenagi' .
;
Department of Physics,
Karnatak University, Dharwad,
Karnataka 580 003, India
;
    'Suchetan, P. A.' .
;
Department of Studies and Research in Chemistry, U.C.S.
Tumkur University, Tumkur
Karnataka 572 103, India
;
