# Supplementary material for: N-[(2-Chloro­phen­yl)sulfon­yl]-2-meth­oxy­benzamide
Source: Acta Crystallogr Sect E Struct Rep Online. 2013 Oct 31;69(Pt 11):o1716. doi: 10.1107/S1600536813029012 (PMC3884364; doi:10.1107/S1600536813029012)
Supplement: Supplementary file 2 [file e-69-o1716-Isup2.hkl]

#
# h,k,l, Fc-squared, Fo-squared, sigma(Fo-squared) and status flag
#
data_I
_shelx_title ' Phy_Shivanand_SB14_0m in P-1'
_shelx_refln_list_code          4
_shelx_F_calc_maximum      169.97
_exptl_crystal_F_000       672.00
_reflns_d_resolution_high  0.6752
 
loop_
 _symmetry_equiv_pos_as_xyz
 'x, y, z'
 '-x, -y, -z'
 
_cell_length_a     8.0508
_cell_length_b    12.9487
_cell_length_c    14.1915
_cell_angle_alpha  83.897
_cell_angle_beta   89.368
_cell_angle_gamma  89.704
 
_shelx_F_squared_multiplier     1.000
 
loop_
 _refln_index_h
 _refln_index_k
 _refln_index_l
 _refln_F_squared_calc
 _refln_F_squared_meas
 _refln_F_squared_sigma
 _refln_observed_status
   1   0   0        0.20       -0.43      0.86 o
   2   0   0    13037.05    13229.65    132.84 o
   3   0   0      117.20       92.92      2.18 o
   4   0   0     2128.54     2249.92     21.78 o
   5   0   0       49.36       48.02      1.93 o
   6   0   0      503.49      472.53      9.22 o
   7   0   0        3.35       -0.43      0.86 o
   8   0   0       21.94       17.90      2.60 o
   9   0   0       21.88       33.33      3.70 o
  10   0   0       26.16       26.18      5.01 o
  11   0   0        0.04       -0.95      1.90 o
 -11   1   0        0.36       -0.96      1.93 o
 -10   1   0        4.46        3.07      2.08 o
  -9   1   0        2.74        7.34      1.85 o
  -8   1   0        7.18        9.25      1.71 o
  -7   1   0        0.49        2.30      1.08 o
  -6   1   0        4.64        6.09      1.14 o
  -5   1   0      244.71      296.70      5.81 o
  -4   1   0      339.18      339.84      3.97 o
  -3   1   0      128.38      135.97      2.20 o
  -2   1   0        0.01       -0.23      0.46 o
  -1   1   0      376.73      450.98      6.17 o
   0   1   0       23.98       16.35      1.43 o
   1   1   0      135.44      195.20      2.44 o
   2   1   0        5.40        8.00      0.69 o
   3   1   0        5.70        3.05      0.40 o
   4   1   0       17.15       16.70      0.87 o
   5   1   0      693.21      737.21     10.97 o
   6   1   0       40.97       54.98      2.72 o
   7   1   0      141.53      111.81      3.24 o
   8   1   0       60.29       58.89      3.35 o
   9   1   0       15.29        4.42      2.08 o
  10   1   0       55.98       61.39      4.88 o
  11   1   0        0.67        2.66      1.84 o
 -11   2   0        0.28        0.11      2.19 o
 -10   2   0        0.02       -0.92      1.84 o
  -9   2   0       45.77       46.29      5.57 o
  -8   2   0       21.18       28.42      2.87 o
  -7   2   0      583.26      582.13      8.69 o
  -6   2   0        1.48       55.34      3.84 o
  -5   2   0      110.67      101.36      2.15 o
  -4   2   0     4063.33     4273.52     36.30 o
  -3   2   0       20.80       43.88      1.38 o
  -2   2   0       98.56      125.21      1.93 o
  -1   2   0       90.04       91.50      1.75 o
   0   2   0    10624.65    11640.80    211.31 o
   1   2   0      128.85      106.30      1.58 o
   2   2   0     5782.57     5862.45     59.10 o
   3   2   0       84.09      109.28      2.14 o
   4   2   0     1877.45     1962.16     18.68 o
   5   2   0       49.56       52.88      1.74 o
   6   2   0     1200.68     1121.37     13.98 o
   7   2   0      107.33      118.91      3.83 o
   8   2   0       10.11        6.13      2.18 o
   9   2   0      112.80      116.69      4.38 o
  10   2   0       18.72        9.99      2.21 o
  11   2   0        7.74        7.68      2.18 o
 -11   3   0        4.50        1.69      2.73 o
 -10   3   0       24.67       20.99      2.95 o
  -9   3   0       29.22       27.46      4.51 o
  -8   3   0      128.58      129.15      5.01 o
  -7   3   0      149.71      123.16      3.86 o
  -6   3   0      645.84      588.02      9.38 o
  -5   3   0      289.49      246.03      4.31 o
  -4   3   0        0.86        6.04      0.63 o
  -3   3   0      853.45      893.52      9.07 o
  -2   3   0      522.82      460.33      6.06 o
  -1   3   0     9607.75    10358.75    144.85 o
   0   3   0      237.80      242.86      5.37 o
   1   3   0     2056.39     2363.81     30.24 o
   2   3   0       38.57       29.78      1.06 o
   3   3   0     3340.13     3710.65     46.86 o
   4   3   0        4.85        5.26      0.65 o
   5   3   0       49.16       46.18      1.93 o
   6   3   0      213.33      211.98      4.88 o
   7   3   0       93.49       82.94      3.35 o
   8   3   0        1.98        2.98      1.48 o
   9   3   0       38.84       37.28      3.05 o
  10   3   0       15.89       15.77      2.55 o
  11   3   0        4.89        2.72      3.07 o
 -11   4   0        5.73        7.25      3.02 o
 -10   4   0        0.33       -1.58      3.15 o
  -9   4   0       16.28       24.30      3.02 o
  -8   4   0       17.21       21.67      2.69 o
  -7   4   0      116.75       81.51      4.39 o
  -6   4   0       35.69       45.73      2.17 o
  -5   4   0       56.20       60.37      2.65 o
  -4   4   0      128.96      169.88      2.76 o
  -3   4   0      455.36      547.40      6.04 o
  -2   4   0      558.25      670.30      7.09 o
  -1   4   0      530.88      488.48      7.16 o
   0   4   0     6838.25     7007.40    126.24 o
   1   4   0       31.84       44.49      1.31 o
   2   4   0     3016.49     3027.82     34.17 o
   3   4   0      643.34      776.97      8.96 o
   4   4   0       69.55       61.92      1.84 o
   5   4   0       18.85       12.89      1.37 o
   6   4   0       36.85       41.87      2.61 o
   7   4   0        0.03        2.70      1.28 o
   8   4   0       21.96       18.99      3.33 o
   9   4   0       26.28       26.15      3.26 o
  10   4   0        6.48       10.79      3.41 o
  11   4   0       12.99       15.35      6.12 o
 -11   5   0        1.76       -0.29      3.73 o
 -10   5   0       14.42       17.93      3.65 o
  -9   5   0       52.13       60.09      5.37 o
  -8   5   0       86.10       72.41      4.36 o
  -7   5   0      127.27      136.92      4.15 o
  -6   5   0        0.56        1.19      1.01 o
  -5   5   0       15.77       15.21      1.25 o
  -4   5   0       35.08       30.15      1.31 o
  -3   5   0       18.03       25.02      1.15 o
  -2   5   0      339.81      348.84      4.52 o
  -1   5   0      227.64      235.85      3.34 o
   0   5   0     4147.98     4521.09     54.53 o
   1   5   0        1.57        1.72      1.76 o
   2   5   0       62.61       72.66      1.85 o
   3   5   0     3050.37     3164.15     29.65 o
   4   5   0       38.33       25.80      1.48 o
   5   5   0      216.95      192.82      4.22 o
   6   5   0        8.21       11.09      1.48 o
   7   5   0       69.45       64.51      4.13 o
   8   5   0        1.47        2.14      2.33 o
   9   5   0        5.90       -0.56      1.93 o
  10   5   0        0.37        4.07      2.41 o
  11   5   0        5.53        6.49      2.75 o
 -11   6   0        2.46        4.02      4.02 o
 -10   6   0        0.40        0.93      2.87 o
  -9   6   0       21.18       29.41      3.92 o
  -8   6   0        3.60        7.46      2.64 o
  -7   6   0       10.51        8.03      1.61 o
  -6   6   0       25.46       22.96      1.68 o
  -5   6   0      285.50      301.56      5.16 o
  -4   6   0      107.88      118.59      2.54 o
  -3   6   0      113.33      109.18      2.27 o
  -2   6   0      155.57      138.40      2.08 o
  -1   6   0      402.41      419.19      5.24 o
   0   6   0      671.14      634.52      6.68 o
   1   6   0       33.00       26.83      0.99 o
   2   6   0     1516.33     1688.71     16.30 o
   3   6   0       99.00      108.30      2.18 o
   4   6   0      137.16      133.00      3.05 o
   5   6   0        1.34        2.91      1.10 o
   6   6   0      180.99      187.68      5.64 o
   7   6   0       11.65       13.96      2.31 o
   8   6   0      162.63      174.68      6.18 o
   9   6   0       20.03       14.88      2.78 o
  10   6   0       27.07       22.93      3.24 o
  11   6   0        0.09        0.00      4.02 o
 -11   7   0        1.66        5.74      4.59 o
 -10   7   0       10.38       13.19      4.88 o
  -9   7   0       10.26       10.90      4.59 o
  -8   7   0      100.97       78.48     12.19 o
  -7   7   0       57.80       67.70      4.00 o
  -6   7   0      160.81      157.67      6.13 o
  -5   7   0       22.68       24.67      1.66 o
  -4   7   0     1537.45     1470.90     15.56 o
  -3   7   0       23.91       29.14      1.19 o
  -2   7   0     1518.12     1459.85     12.42 o
  -1   7   0      106.24      124.95      2.38 o
   0   7   0       83.22      124.96      2.28 o
   1   7   0       56.15       55.92      1.30 o
   2   7   0        0.12        0.97      0.48 o
   3   7   0        6.55        7.06      0.86 o
   4   7   0        6.96        7.65      1.78 o
   5   7   0      269.04      271.09      5.68 o
   6   7   0       61.09       66.18      5.31 o
   7   7   0       87.36       94.44      4.67 o
   8   7   0       29.06       54.46      4.15 o
   9   7   0       51.15       53.21      4.38 o
  10   7   0        1.81        0.16      2.26 o
  11   7   0        1.59       -0.86      4.88 o
 -10   8   0        0.02       -1.15      3.73 o
  -9   8   0       51.77       50.48      6.88 o
  -8   8   0        0.00       -1.43      2.87 o
  -7   8   0       75.34       76.91      5.57 o
  -6   8   0        2.98        4.29      3.01 o
  -5   8   0       45.73       42.09      3.60 o
  -4   8   0        7.88        8.51      1.22 o
  -3   8   0      589.29      538.67      5.99 o
  -2   8   0      144.05      157.89      2.67 o
  -1   8   0      283.85      280.88      3.39 o
   0   8   0       38.72       50.63      1.49 o
   1   8   0        0.67        1.33      0.57 o
   2   8   0       39.34       39.70      2.13 o
   3   8   0      126.61      129.15      3.23 o
   4   8   0        0.08       -0.34      0.92 o
   5   8   0       14.92       17.61      2.36 o
   6   8   0        3.45       -0.91      1.83 o
   7   8   0       40.57       41.79      4.38 o
   8   8   0        7.79        3.43      2.27 o
   9   8   0       24.31       26.52      3.48 o
  10   8   0        1.03        2.29      4.59 o
 -10   9   0        1.20        0.86      4.02 o
  -9   9   0        9.18       10.90      4.59 o
  -8   9   0        2.75        2.29      3.44 o
  -7   9   0       59.07       57.36      6.88 o
  -6   9   0        6.66        6.88      3.15 o
  -5   9   0       13.98       17.21      3.73 o
  -4   9   0      634.40      637.26     13.88 o
  -3   9   0       48.92       51.70      2.95 o
  -2   9   0      230.23      250.35      3.78 o
  -1   9   0        1.43        0.03      0.57 o
   0   9   0     1367.47     1329.98     13.10 o
   1   9   0      123.38      129.55      2.76 o
   2   9   0      922.16      899.13     10.48 o
   3   9   0      993.58      967.62     12.59 o
   4   9   0      139.85      156.40      4.38 o
   5   9   0      222.32      233.99      5.72 o
   6   9   0       42.57       35.08      4.15 o
   7   9   0      120.71      122.24      6.66 o
   8   9   0       51.76       40.27      4.02 o
   9   9   0        5.39        0.57      2.50 o
  10   9   0        3.59        5.16      5.74 o
 -10  10   0       24.75       20.08      5.74 o
  -9  10   0        1.64       -1.15      3.44 o
  -8  10   0       39.92       27.25      5.74 o
  -7  10   0        2.02       -0.29      2.87 o
  -6  10   0       16.67       20.36      4.30 o
  -5  10   0      181.43      150.86      8.89 o
  -4  10   0       42.74       51.36      3.92 o
  -3  10   0        2.41        2.01      1.71 o
  -2  10   0      278.83      272.11      9.11 o
  -1  10   0       23.48       28.92      1.52 o
   0  10   0       37.54       33.99      1.72 o
   1  10   0        4.26        1.19      0.99 o
   2  10   0      399.73      406.82      6.73 o
   3  10   0      681.78      668.94      8.72 o
   4  10   0       16.98       13.77      1.81 o
   5  10   0      133.16      119.38      5.63 o
   6  10   0       18.37       29.53      4.00 o
   7  10   0        5.98        1.16      2.89 o
   8  10   0        0.70        2.31      2.54 o
   9  10   0        5.70       12.33      6.31 o
  10  10   0        1.17        0.57      5.16 o
  -9  11   0        1.62       -1.43      3.44 o
  -8  11   0        0.03        0.86      3.44 o
  -7  11   0       33.11       32.12      5.74 o
  -6  11   0        1.96        3.15      3.15 o
  -5  11   0       73.72       63.38      6.88 o
  -4  11   0       86.96       96.31      4.97 o
  -3  11   0       39.09       45.95      9.18 o
  -2  11   0      895.97      823.55     17.44 o
  -1  11   0       17.09       21.92      1.95 o
   0  11   0      192.15      173.49      3.33 o
   1  11   0       19.96       22.99      1.79 o
   2  11   0        3.51        2.77      1.23 o
   3  11   0        4.12        5.20      1.40 o
   4  11   0        1.63        5.13      1.61 o
   5  11   0      117.46      131.56      5.24 o
   6  11   0        0.11       -0.88      2.58 o
   7  11   0      160.54      181.75      8.66 o
   8  11   0        0.14        3.86      2.57 o
   9  11   0       32.56       41.87      8.89 o
  -9  12   0        0.11        0.86      3.44 o
  -8  12   0       11.65       10.32      4.59 o
  -7  12   0       56.62       69.98      8.32 o
  -6  12   0       23.66       30.69      5.45 o
  -5  12   0      175.52      175.52     10.04 o
  -4  12   0       83.92       82.85      6.45 o
  -3  12   0      339.36      347.84     10.04 o
  -2  12   0       13.02       13.77      2.84 o
  -1  12   0      870.22      830.62     18.05 o
   0  12   0        7.87        9.45      1.45 o
   1  12   0      395.82      361.59      6.66 o
   2  12   0       15.13       17.12      1.79 o
   3  12   0       22.19       23.36      2.09 o
   4  12   0        1.75        1.34      1.51 o
   5  12   0       27.81       23.20      2.94 o
   6  12   0        0.76       -0.43      2.89 o
   7  12   0        3.72        1.24      3.30 o
   8  12   0       13.25       32.69      7.46 o
   9  12   0        2.62        0.29      5.45 o
  -8  13   0        0.38        6.31      4.30 o
  -7  13   0        5.53        4.59      3.73 o
  -6  13   0       20.70       24.38      5.16 o
  -5  13   0        0.21        1.72      3.15 o
  -4  13   0       29.00       33.62      3.85 o
  -3  13   0       57.15       61.85      4.87 o
  -2  13   0       46.18       39.86      5.02 o
  -1  13   0        0.15        3.44      2.23 o
   0  13   0      104.58      113.56      5.76 o
   1  13   0      136.60      150.63      5.35 o
   2  13   0      143.80      138.82      6.35 o
   3  13   0       71.32       69.45      4.40 o
   4  13   0       14.94       21.06      2.91 o
   5  13   0        0.08        1.36      2.32 o
   6  13   0       16.15       20.57      3.56 o
   7  13   0       16.24       22.48      4.45 o
   8  13   0        6.69       21.80      7.46 o
  -8  14   0       13.06       28.39      6.60 o
  -7  14   0        0.42       -0.57      3.73 o
  -6  14   0        9.59       14.91      5.16 o
  -5  14   0        0.01        4.88      3.73 o
  -4  14   0        0.94        0.86      2.87 o
  -3  14   0       10.45       10.18      2.73 o
  -2  14   0        0.00       -1.33      3.87 o
  -1  14   0       72.50       64.25      5.07 o
   0  14   0       26.53       29.39      4.73 o
   1  14   0       15.33       16.07      2.47 o
   2  14   0       28.05       30.08      3.44 o
   3  14   0      110.16      110.96      6.18 o
   4  14   0        0.14       -0.85      1.93 o
   5  14   0       63.25       64.33      4.82 o
   6  14   0       23.50       26.64      4.12 o
   7  14   0       36.41       38.43      8.03 o
   8  14   0        0.60        2.29      5.45 o
  -7  15   0        6.34        9.46      4.88 o
  -6  15   0       12.66       18.36      5.74 o
  -5  15   0       18.15        5.45      4.30 o
  -4  15   0        0.00        0.00      3.15 o
  -3  15   0        4.63        5.74      2.64 o
  -2  15   0        0.31       -0.72      2.23 o
  -1  15   0       47.51       33.50      4.15 o
   0  15   0       24.27       27.61      3.95 o
   1  15   0        0.03        1.23      2.29 o
   2  15   0       23.75       10.75      3.04 o
   3  15   0        1.68       -0.74      3.73 o
   4  15   0       42.06       35.87      6.74 o
   5  15   0        3.74       -1.03      2.05 o
   6  15   0        2.93       -0.38      2.69 o
   7  15   0        1.70        2.29      5.45 o
  -6  16   0        4.17        3.15      4.02 o
  -5  16   0        9.53        8.89      4.88 o
  -4  16   0       34.50       42.45      7.17 o
  -3  16   0        1.58       -1.17      4.02 o
  -2  16   0       25.35       33.42      4.56 o
  -1  16   0        3.87        1.70      5.74 o
   0  16   0       57.70       65.41      8.17 o
   1  16   0        9.37       12.90      3.34 o
   2  16   0        0.32       -1.03      2.06 o
   3  16   0        4.40        3.87      2.64 o
   4  16   0        4.05        2.66      2.94 o
   5  16   0        0.25       -1.38      2.75 o
   6  16   0        0.03        2.58      3.73 o
  -5  17   0       11.25        5.45      4.59 o
  -4  17   0        3.77        8.32      4.88 o
  -3  17   0       13.35       10.05      8.75 o
  -2  17   0       10.03       12.27      3.63 o
  -1  17   0       67.41       60.95      6.45 o
   0  17   0       23.82       30.51      4.56 o
   1  17   0        2.70        3.47      2.82 o
   2  17   0        1.36       -1.37      2.73 o
   3  17   0        5.65        2.03      2.89 o
   4  17   0       13.42       13.73      3.75 o
   5  17   0        0.35       -0.29      3.73 o
  -3  18   0        0.39        1.07      3.58 o
  -2  18   0        5.06        4.70      3.14 o
  -1  18   0        0.15        3.15      3.24 o
   0  18   0        8.82        4.16      3.04 o
   1  18   0        0.07        2.72      2.96 o
   2  18   0        3.70       -0.17      4.30 o
   3  18   0       28.48       31.20      4.82 o
   0  19   0        0.13        3.43      3.14 o
  -3 -18   1       34.91       41.77      5.37 o
  -2 -18   1       10.39       11.44      3.58 o
  -1 -18   1       13.18       13.65      3.63 o
   0 -18   1       27.72       27.67      6.60 o
   1 -18   1       12.00        7.89      3.45 o
   2 -18   1       12.04       15.91      3.95 o
   3 -18   1        2.60       -1.47      2.94 o
  -5 -17   1        1.28        2.70      3.08 o
  -4 -17   1        3.58        8.84      5.16 o
  -3 -17   1        0.01       -1.11      2.21 o
  -2 -17   1       16.69       20.03      4.04 o
  -1 -17   1       13.18       13.30      3.63 o
   0 -17   1        1.58        2.28      2.94 o
   1 -17   1       30.39       39.83      5.17 o
   2 -17   1        1.20        1.55      3.01 o
   3 -17   1        6.25        9.86     11.47 o
   4 -17   1        4.41        3.44      4.02 o
   5 -17   1        1.50        0.29      3.73 o
  -6 -16   1        2.35       -0.27      2.64 o
  -5 -16   1        0.00        0.51      4.73 o
  -4 -16   1       16.78       13.89      3.65 o
  -3 -16   1       55.91       54.62      6.74 o
  -2 -16   1        2.29       -0.53      1.97 o
  -1 -16   1       23.12       21.90      3.84 o
   0 -16   1        7.66        5.81      2.82 o
   1 -16   1       52.45       65.70      5.68 o
   2 -16   1       88.89       89.36      6.79 o
   3 -16   1       20.20        9.25      3.44 o
   4 -16   1       44.26       38.43      6.88 o
   5 -16   1        4.52        0.57      4.02 o
   6 -16   1       29.47       24.09      6.02 o
  -7 -15   1        7.49       11.56      3.95 o
  -6 -15   1       30.73       32.51      4.01 o
  -5 -15   1       22.56       24.14      3.86 o
  -4 -15   1       18.07       25.17      3.40 o
  -3 -15   1        0.21       -0.61      2.71 o
  -2 -15   1       22.71       18.32      3.10 o
  -1 -15   1       24.06       20.07      2.81 o
   0 -15   1       15.07       15.03      3.23 o
   1 -15   1       48.68       45.27      4.66 o
   2 -15   1        3.94        1.55      2.41 o
   3 -15   1       21.74       33.45      4.15 o
   4 -15   1        0.25       -1.29      2.58 o
   5 -15   1       17.89       21.51      5.74 o
   6 -15   1        6.50        3.44      4.02 o
   7 -15   1        4.85       10.04      5.16 o
  -8 -14   1        1.22        5.74      5.74 o
  -7 -14   1        0.01       -1.52      3.04 o
  -6 -14   1       10.47       11.47      4.06 o
  -5 -14   1       31.21       33.13      3.82 o
  -4 -14   1        0.22        1.24      2.41 o
  -3 -14   1        1.16        2.76      1.61 o
  -2 -14   1       35.03       29.17      4.24 o
  -1 -14   1        0.34       -0.85      1.71 o
   0 -14   1        1.10       -0.89      1.79 o
   1 -14   1       12.96        8.75      2.64 o
   2 -14   1        2.74        1.15      2.03 o
   3 -14   1        0.15       -0.86      1.71 o
   4 -14   1       13.35       13.64      4.73 o
   5 -14   1        2.22       -1.15      3.15 o
   6 -14   1       31.62       28.97      6.02 o
   7 -14   1        1.59       -1.43      3.73 o
  -8 -13   1       12.12        5.02      3.85 o
  -7 -13   1        0.07        1.77      4.59 o
  -6 -13   1       33.52       45.98      5.48 o
  -5 -13   1       41.43       53.94      4.32 o
  -4 -13   1      104.68       99.52      5.03 o
  -3 -13   1       52.25       40.31      2.66 o
  -2 -13   1      298.11      301.39      6.29 o
  -1 -13   1       59.26       63.93      3.15 o
   0 -13   1      216.79      218.79      5.20 o
   1 -13   1        7.39        8.24      2.65 o
   2 -13   1      177.28      191.46      7.50 o
   3 -13   1        3.12        5.31      2.23 o
   4 -13   1        0.22        0.75      2.00 o
   5 -13   1        0.28        0.86      2.87 o
   6 -13   1        3.74        5.16      4.02 o
   7 -13   1        5.16        3.15      4.02 o
   8 -13   1        6.96        3.15      4.02 o
  -9 -12   1        0.28        1.43      5.16 o
  -8 -12   1        6.34        6.79      3.84 o
  -7 -12   1        2.10       -1.47      2.94 o
  -6 -12   1       76.60       75.43      7.31 o
  -5 -12   1       12.69       14.48      2.27 o
  -4 -12   1       63.05       56.60      3.53 o
  -3 -12   1       11.60        9.61      1.66 o
  -2 -12   1       44.47       32.31      2.33 o
  -1 -12   1       20.70       19.17      1.95 o
   0 -12   1        1.69        2.24      0.96 o
   1 -12   1       15.88       16.92      2.42 o
   2 -12   1        5.17        6.33      2.33 o
   3 -12   1        9.64       10.45      2.53 o
   4 -12   1        0.02        1.77      1.92 o
   5 -12   1       43.41       40.44      6.02 o
   6 -12   1       21.60       17.78      4.30 o
   7 -12   1       40.00       43.31      6.60 o
   8 -12   1       17.38       18.64      5.16 o
   9 -12   1        3.50        1.43      4.02 o
  -9 -11   1       23.73       29.35      4.06 o
  -8 -11   1        5.03        9.95      3.92 o
  -7 -11   1       59.37       64.41      8.75 o
  -6 -11   1       41.02       27.65      5.31 o
  -5 -11   1       73.78       90.44      4.17 o
  -4 -11   1       14.80       14.26      1.80 o
  -3 -11   1       48.49       53.06      2.79 o
  -2 -11   1      308.62      320.72      6.09 o
  -1 -11   1       15.83       13.61      1.56 o
   0 -11   1      517.66      493.95      6.99 o
   1 -11   1       30.21       31.94      1.78 o
   2 -11   1      387.32      385.85      8.66 o
   3 -11   1       68.27       75.80      4.74 o
   4 -11   1      121.48      127.92      5.88 o
   5 -11   1       55.91       71.13      7.17 o
   6 -11   1       85.10       52.77      6.60 o
   7 -11   1       85.10       90.34      8.60 o
   8 -11   1        6.49       16.92      4.88 o
   9 -11   1        6.58        8.03      4.59 o
 -10 -10   1        2.29       -2.01      4.02 o
  -9 -10   1        0.06       -0.74      2.41 o
  -8 -10   1       39.12       32.48      3.83 o
  -7 -10   1       10.55       12.19      3.73 o
  -6 -10   1      224.28      224.94      9.07 o
  -5 -10   1       16.94       18.39      2.14 o
  -4 -10   1      187.18      167.41      4.31 o
  -3 -10   1      199.86      223.39      4.94 o
  -2 -10   1     1150.73     1126.85     14.44 o
  -1 -10   1       36.07       43.69      2.42 o
   0 -10   1      101.19      111.40      3.23 o
   1 -10   1        1.83        1.21      0.89 o
   2 -10   1      174.96      153.98      3.23 o
   3 -10   1      587.99      591.50     14.20 o
   4 -10   1      177.38      168.32      6.18 o
   5 -10   1       15.32       12.62      3.44 o
   6 -10   1       25.67       27.25      4.88 o
   7 -10   1       18.93        9.46      4.02 o
   8 -10   1       10.82       10.90      4.30 o
   9 -10   1        0.03       -1.58      3.15 o
  10 -10   1        0.09        3.15      4.59 o
 -10  -9   1        1.13        4.74      2.67 o
  -9  -9   1        4.25        5.12      2.67 o
  -8  -9   1        1.32        2.24      2.36 o
  -7  -9   1       69.97       68.83      5.84 o
  -6  -9   1       81.15       68.55      6.60 o
  -5  -9   1       37.17       39.80      2.81 o
  -4  -9   1      274.52      261.38      5.31 o
  -3  -9   1      345.87      313.24      5.75 o
  -2  -9   1     1715.24     1696.58     17.94 o
  -1  -9   1        9.56        5.80      1.08 o
   0  -9   1     1333.67     1314.81     14.31 o
   1  -9   1       94.39       88.50      2.17 o
   2  -9   1     1111.49     1133.09     12.20 o
   3  -9   1       24.50       20.00      1.56 o
   4  -9   1      127.60      115.38      3.97 o
   5  -9   1       61.92       46.75      5.74 o
   6  -9   1       42.22       35.56      5.16 o
   7  -9   1        0.40        2.29      2.87 o
   8  -9   1       13.24       20.94      4.88 o
   9  -9   1        1.83        2.29      3.44 o
  10  -9   1        2.43        5.45      4.30 o
 -10  -8   1        2.31        1.53      3.20 o
  -9  -8   1       50.87       68.98      5.07 o
  -8  -8   1        2.05       -1.03      2.07 o
  -7  -8   1       53.79       52.64      5.14 o
  -6  -8   1       30.89       24.83      3.54 o
  -5  -8   1      134.92      131.83      4.07 o
  -4  -8   1      165.66      173.72      4.06 o
  -3  -8   1      241.85      227.28      4.51 o
  -2  -8   1      461.30      447.73      6.83 o
  -1  -8   1     1293.82     1296.28     12.95 o
   0  -8   1      454.28      425.54      5.10 o
   1  -8   1      431.78      406.29      5.03 o
   2  -8   1        0.02        0.98      0.56 o
   3  -8   1      204.86      207.07      3.47 o
   4  -8   1        1.10        0.50      1.04 o
   5  -8   1      529.50      504.62     26.67 o
   6  -8   1        4.38        8.60      3.15 o
   7  -8   1       31.55       14.91      4.02 o
   8  -8   1       19.19       27.82      5.16 o
   9  -8   1        1.26        0.29      3.15 o
  10  -8   1        8.85        8.32      4.59 o
 -11  -7   1        1.70       -1.96      3.92 o
 -10  -7   1       11.73       12.46      2.83 o
  -9  -7   1        0.12       -0.15      2.02 o
  -8  -7   1       35.64       34.68      3.54 o
  -7  -7   1        8.42       11.89      2.31 o
  -6  -7   1       12.58        8.74      2.48 o
  -5  -7   1       21.91       31.73      2.40 o
  -4  -7   1       62.08       59.01      3.49 o
  -3  -7   1      126.00      109.40      2.84 o
  -2  -7   1     1819.44     1787.72     17.42 o
  -1  -7   1      455.88      482.15      5.22 o
   0  -7   1      678.98      642.75      6.93 o
   1  -7   1      222.84      214.10      2.71 o
   2  -7   1      465.02      443.66      4.59 o
   3  -7   1       83.52       82.30      1.80 o
   4  -7   1      447.99      446.17      5.60 o
   5  -7   1        1.89        2.68      0.92 o
   6  -7   1      290.50      260.48      6.76 o
   7  -7   1       34.64       33.84      5.45 o
   8  -7   1      151.67      155.44      9.75 o
   9  -7   1       32.18       33.84      6.02 o
  10  -7   1       69.39       65.96      8.32 o
  11  -7   1        0.47       -1.86      3.73 o
 -11  -6   1        0.16        0.37      2.36 o
 -10  -6   1        6.90        9.42      2.71 o
  -9  -6   1       13.21       18.94      3.38 o
  -8  -6   1      133.01      133.07      5.51 o
  -7  -6   1       31.57       40.40      3.36 o
  -6  -6   1      471.08      483.48     19.07 o
  -5  -6   1      151.65      155.12      3.94 o
  -4  -6   1       81.07       66.89      1.98 o
  -3  -6   1      592.26      595.39      6.78 o
  -2  -6   1       83.62       59.56      1.73 o
  -1  -6   1      233.70      248.09      4.08 o
   0  -6   1       26.00       40.07      3.04 o
   1  -6   1     2236.59     2553.24     20.81 o
   2  -6   1      713.01      761.86      6.94 o
   3  -6   1     1217.63     1277.29     12.64 o
   4  -6   1        1.68        1.91      0.56 o
   5  -6   1      360.35      356.58      5.78 o
   6  -6   1      186.43      183.71      4.13 o
   7  -6   1       30.24       35.52      2.97 o
   8  -6   1       50.85       56.90      5.45 o
   9  -6   1       63.97       51.91      6.88 o
  10  -6   1        3.41       16.63      4.88 o
  11  -6   1        0.02       -1.72      3.44 o
 -11  -5   1        8.85        9.00      2.86 o
 -10  -5   1        6.04        6.49      2.54 o
  -9  -5   1       55.51       66.68      5.37 o
  -8  -5   1       10.64       11.63      2.35 o
  -7  -5   1        0.61        0.80      1.98 o
  -6  -5   1       10.54       14.07      1.63 o
  -5  -5   1      108.89      109.58      6.42 o
  -4  -5   1       13.96       22.99      3.30 o
  -3  -5   1      319.88      328.23      4.21 o
  -2  -5   1      179.57      200.83      4.54 o
  -1  -5   1        0.07       -0.20      0.39 o
   0  -5   1       30.97       23.41      1.72 o
   1  -5   1      700.45      751.09      8.48 o
   2  -5   1      345.31      388.65      3.96 o
   3  -5   1      122.53      167.51      2.64 o
   4  -5   1       29.52       25.54      1.18 o
   5  -5   1        8.99       28.75      1.68 o
   6  -5   1       25.45       35.50      2.27 o
   7  -5   1       11.05       16.67      1.87 o
   8  -5   1       95.00       82.40      5.72 o
   9  -5   1       31.35       41.79      3.75 o
  10  -5   1       27.63       37.00      6.31 o
  11  -5   1        1.41        2.58      4.02 o
 -11  -4   1        7.51        7.41      2.69 o
 -10  -4   1       11.55        7.82      2.64 o
  -9  -4   1        7.06        9.82      2.37 o
  -8  -4   1        1.61        1.86      1.84 o
  -7  -4   1        2.01        4.02      1.66 o
  -6  -4   1      230.89      216.34      5.02 o
  -5  -4   1      217.91      217.16      5.44 o
  -4  -4   1      297.62      273.22      4.64 o
  -3  -4   1      233.79      227.72      3.30 o
  -2  -4   1     6399.80     6357.08     64.55 o
  -1  -4   1     5559.18     5954.70     75.07 o
   0  -4   1     2047.02     2044.16     37.72 o
   1  -4   1     4153.29     4310.67     53.57 o
   2  -4   1       40.02       42.33      1.17 o
   3  -4   1     1988.47     2084.50     19.37 o
   4  -4   1        6.27        7.16      0.69 o
   5  -4   1      459.62      407.32      7.42 o
   6  -4   1       48.72       36.53      2.24 o
   7  -4   1      112.38       77.90      3.34 o
   8  -4   1       94.88       84.18      5.85 o
   9  -4   1        0.05        0.49      1.81 o
  10  -4   1       37.63       41.66      3.90 o
  11  -4   1        0.28       -1.43      3.73 o
 -11  -3   1        2.88        2.52      2.38 o
 -10  -3   1       45.69       53.37      3.72 o
  -9  -3   1        0.23       -0.27      1.52 o
  -8  -3   1      179.00      178.72      5.13 o
  -7  -3   1       15.46        7.07      1.51 o
  -6  -3   1      223.43      217.29      4.44 o
  -5  -3   1      313.51      299.86      5.04 o
  -4  -3   1       12.32       13.21      0.97 o
  -3  -3   1       27.51       33.55      0.84 o
  -2  -3   1     5093.63     5408.32     54.90 o
  -1  -3   1    11036.87    11748.71    165.13 o
   0  -3   1      556.89      550.43     10.75 o
   1  -3   1       35.71       46.10      1.25 o
   2  -3   1      228.00      287.73      3.45 o
   3  -3   1      232.90      294.64      3.45 o
   4  -3   1      159.35      179.54      2.83 o
   5  -3   1        5.21        6.99      0.95 o
   6  -3   1       21.78       24.14      2.99 o
   7  -3   1        0.16        2.70      1.18 o
   8  -3   1        5.29        4.97      1.82 o
   9  -3   1        0.06        1.60      1.81 o
  10  -3   1        7.51        9.55      2.54 o
  11  -3   1        0.12        1.88      2.21 o
 -11  -2   1        1.31        1.89      2.27 o
 -10  -2   1       10.28        3.76      1.90 o
  -9  -2   1        1.74        1.90      1.67 o
  -8  -2   1       46.77       36.19      2.72 o
  -7  -2   1      270.57      296.39      6.30 o
  -6  -2   1      670.96      591.36      8.51 o
  -5  -2   1      340.56      359.25      6.38 o
  -4  -2   1        4.34        2.54      0.40 o
  -3  -2   1       52.49       64.48      1.19 o
  -2  -2   1       76.30      168.39      3.39 o
  -1  -2   1     6852.84     7418.38    107.51 o
   0  -2   1     3552.66     3743.64     68.44 o
   1  -2   1      115.83      104.52      3.11 o
   2  -2   1     1671.07     1738.69     16.43 o
   3  -2   1     3827.72     3805.75     50.94 o
   4  -2   1       12.00        8.43      1.32 o
   5  -2   1      505.49      496.47      7.07 o
   6  -2   1        0.55        3.11      1.05 o
   7  -2   1      418.95      437.79      8.06 o
   8  -2   1       18.71       10.50      2.01 o
   9  -2   1      169.07      182.68      6.76 o
  10  -2   1        2.64       -0.33      2.02 o
  11  -2   1        7.30        7.22      2.54 o
 -11  -1   1       26.28       28.04      3.09 o
 -10  -1   1       22.73       23.57      2.75 o
  -9  -1   1      173.66      162.34      5.17 o
  -8  -1   1       37.74       38.06      2.78 o
  -7  -1   1       87.77       70.77      3.25 o
  -6  -1   1      539.30      515.31      7.61 o
  -5  -1   1       15.40       33.25      1.47 o
  -4  -1   1      309.29      285.63      4.25 o
  -3  -1   1     3143.79     3146.26     29.14 o
  -2  -1   1     3086.50     3141.16     40.40 o
  -1  -1   1      309.71      337.85      9.75 o
   0  -1   1      580.20      634.40     16.35 o
   1  -1   1    26742.89    25202.06    361.01 o
   2  -1   1       91.08       72.62      1.64 o
   3  -1   1      330.95      368.99      4.31 o
   4  -1   1      332.20      322.14      3.84 o
   5  -1   1        4.95        4.78      0.71 o
   6  -1   1      390.91      367.22      5.96 o
   7  -1   1       58.55       52.62      3.66 o
   8  -1   1       81.13       84.34      3.39 o
   9  -1   1        4.86        4.48      2.01 o
  10  -1   1       21.69       21.92      4.30 o
  11  -1   1        0.01       -0.88      1.76 o
 -11   0   1        1.60        4.52      2.07 o
 -10   0   1        7.97       10.97      2.28 o
  -9   0   1        6.54        7.48      1.88 o
  -8   0   1        0.07        3.41      1.49 o
  -7   0   1       59.50       49.20      2.57 o
  -5   0   1        0.14       -0.07      0.43 o
  -4   0   1     1297.94     1570.81     14.04 o
  -3   0   1       11.33        6.38      0.93 o
  -2   0   1     2282.31     2377.77     26.94 o
  -1   0   1       55.69       43.88      2.58 o
   1   0   1        8.32        7.18      0.50 o
   2   0   1     1342.27     1357.71     15.70 o
   3   0   1      423.77      382.89      4.81 o
   4   0   1       72.05       66.66      1.87 o
   5   0   1      230.14      208.47      3.45 o
   6   0   1       62.38       59.33      2.34 o
   7   0   1        3.37       -0.48      0.95 o
   8   0   1       10.61        8.30      1.60 o
   9   0   1        0.31        1.29      1.54 o
  10   0   1        2.12        2.15      2.08 o
  11   0   1        0.04       -0.95      1.90 o
 -11   1   1       15.69       20.95      3.71 o
 -10   1   1       25.73       30.38      3.36 o
  -9   1   1       62.71       68.16      3.83 o
  -8   1   1      176.11      181.74      5.04 o
  -7   1   1       23.51       24.20      1.85 o
  -6   1   1      126.38      148.09      3.38 o
  -5   1   1      625.08      641.31      7.20 o
  -4   1   1       26.08       23.23      0.93 o
  -3   1   1      128.81      149.28      2.24 o
  -2   1   1     1653.76     1966.94     19.94 o
  -1   1   1     1399.83     1588.03     20.29 o
   0   1   1      509.05      586.00      8.94 o
   1   1   1    28891.30    28200.00    413.96 o
   2   1   1      371.17      345.72      4.59 o
   3   1   1      891.16      747.13      8.43 o
   4   1   1      326.68      300.72      4.07 o
   5   1   1     1272.10     1314.97     13.27 o
   6   1   1      447.53      444.71      6.82 o
   7   1   1      434.49      364.96      6.33 o
   8   1   1        0.53        1.99      1.32 o
   9   1   1        1.92        5.43      1.74 o
  10   1   1        2.21        3.71      1.80 o
  11   1   1        2.21        2.69      2.10 o
 -11   2   1        7.78        9.65      3.14 o
 -10   2   1        1.05       -0.97      1.94 o
  -9   2   1       70.25       70.57      4.54 o
  -8   2   1        0.52        0.09      1.38 o
  -7   2   1       54.40       54.97      2.51 o
  -6   2   1      315.90      337.12      5.13 o
  -5   2   1        9.58        5.52      0.72 o
  -4   2   1     1950.93     2145.01     18.82 o
  -3   2   1      670.65      695.23     12.94 o
  -2   2   1    10228.03    10516.10    105.09 o
  -1   2   1      217.23      240.40      3.23 o
   0   2   1     1166.18     1115.13     20.89 o
   1   2   1      136.45      129.59      1.97 o
   2   2   1       13.84       22.49      1.53 o
   3   2   1       29.64       31.61      1.27 o
   4   2   1     1126.96     1282.99     13.39 o
   5   2   1       20.91       18.09      1.35 o
   6   2   1       27.48       31.61      2.40 o
   7   2   1       81.98       73.47      2.78 o
   8   2   1        0.87       -0.60      1.20 o
   9   2   1       38.23       35.99      3.23 o
  10   2   1        1.92        1.71      1.68 o
  11   2   1        7.47        5.13      1.99 o
 -11   3   1        1.73        1.13      2.33 o
 -10   3   1       13.29        9.56      2.40 o
  -9   3   1        0.43        0.81      1.81 o
  -8   3   1       72.33       67.46      4.18 o
  -7   3   1        0.12        2.75      1.43 o
  -6   3   1      282.51      269.15      4.92 o
  -5   3   1        4.80        2.13      0.68 o
  -4   3   1      601.30      614.92      7.38 o
  -3   3   1     7087.37     7473.91     72.93 o
  -2   3   1     5881.04     5859.21     58.50 o
  -1   3   1     1070.35     1184.65     15.40 o
   0   3   1      733.67      719.63     13.99 o
   1   3   1     5942.38     6414.26     90.98 o
   2   3   1       41.12       33.10      1.76 o
   3   3   1      144.58      180.67      3.18 o
   4   3   1      151.96      192.43      2.97 o
   5   3   1      159.09      188.72      3.42 o
   6   3   1     1138.70     1162.17     14.47 o
   7   3   1        0.03        0.58      1.01 o
   8   3   1      110.21      128.45      5.63 o
   9   3   1        7.22        9.67      2.01 o
  10   3   1       31.04       35.12      3.09 o
  11   3   1        1.24        1.45      2.64 o
 -11   4   1        4.80       11.47      4.88 o
 -10   4   1       25.36       21.02      9.32 o
  -9   4   1       36.42       33.84      4.06 o
  -8   4   1       74.73       81.43      4.46 o
  -7   4   1       37.95       35.08      3.63 o
  -6   4   1      156.27      166.41      3.74 o
  -5   4   1       55.43       46.30      1.88 o
  -4   4   1      355.51      341.82      4.37 o
  -3   4   1       63.63       41.33      1.34 o
  -2   4   1       15.09       12.33      0.79 o
  -1   4   1       40.89       33.89      1.01 o
   0   4   1      616.01      741.23      9.88 o
   1   4   1      968.64     1144.69     17.76 o
   2   4   1      655.63      704.43      9.95 o
   3   4   1     2445.22     2697.60     34.64 o
   4   4   1     2368.69     2621.60     31.32 o
   5   4   1        0.21       -0.31      0.63 o
   6   4   1       52.48       46.33      2.37 o
   7   4   1      127.88      105.90      3.73 o
   8   4   1       30.67       31.26      2.59 o
   9   4   1        5.25        9.07      2.03 o
  10   4   1        5.38        1.87      2.14 o
  11   4   1        0.00       -2.15      4.30 o
 -11   5   1        0.04        0.86      4.02 o
 -10   5   1        5.37       12.11      3.23 o
  -9   5   1        2.21        7.02      3.73 o
  -8   5   1        1.70        1.88      2.12 o
  -7   5   1        0.39        1.66      1.47 o
  -6   5   1        7.80       15.67      3.03 o
  -5   5   1      136.20      148.24      3.30 o
  -4   5   1       73.73       78.69      1.96 o
  -3   5   1      537.72      509.81      5.88 o
  -2   5   1     1100.39     1135.12     11.27 o
  -1   5   1     1247.09     1202.26     14.18 o
   0   5   1     3709.92     3812.32     49.03 o
   1   5   1     1557.88     1470.99     16.89 o
   2   5   1      226.48      264.08      4.23 o
   3   5   1     2407.36     2334.13     23.95 o
   4   5   1      108.13      128.43      2.60 o
   5   5   1      469.28      402.90      6.87 o
   6   5   1        4.98        1.96      1.16 o
   7   5   1      511.02      488.27     12.61 o
   8   5   1       14.18       13.52      2.32 o
   9   5   1       78.27       70.44      4.56 o
  10   5   1       14.39       28.16      4.20 o
  11   5   1        3.37       -2.01      4.02 o
 -11   6   1        1.62        2.87      4.02 o
 -10   6   1       19.05       22.31      3.95 o
  -9   6   1       43.63       51.62      4.97 o
  -8   6   1       34.62       30.73      3.85 o
  -7   6   1      120.04      104.57      4.31 o
  -6   6   1        7.77       11.64      1.98 o
  -5   6   1      120.39      134.73      3.56 o
  -4   6   1        1.08        2.49      0.78 o
  -3   6   1      215.83      210.81      3.14 o
  -2   6   1      435.13      446.53      5.70 o
  -1   6   1     1025.01     1230.14     14.29 o
   0   6   1      486.72      478.07      6.35 o
   1   6   1      184.56      224.56      3.35 o
   2   6   1       58.25       82.76      1.68 o
   3   6   1        3.58        1.60      0.52 o
   4   6   1       21.53       11.71      1.47 o
   5   6   1       22.21       24.11      1.75 o
   6   6   1      258.00      230.13      6.62 o
   7   6   1        0.95        2.48      1.71 o
   8   6   1        6.73        7.17      2.15 o
   9   6   1        1.01        5.03      2.23 o
  10   6   1        1.44        6.60      4.59 o
  11   6   1        3.32        4.30      4.88 o
 -11   7   1        1.58        6.31      4.59 o
 -10   7   1        0.73        5.45      3.04 o
  -9   7   1        8.95        9.49      2.94 o
  -8   7   1        6.64        9.23      2.26 o
  -7   7   1       61.29       73.98      4.22 o
  -6   7   1       53.08       50.40      2.81 o
  -5   7   1      193.26      201.45      4.85 o
  -4   7   1     1132.45     1086.92     13.22 o
  -3   7   1        1.21        0.12      0.61 o
  -2   7   1      197.42      183.59      3.56 o
  -1   7   1      144.03      179.02      2.99 o
   0   7   1      123.03      121.27      2.31 o
   1   7   1      199.12      219.04      2.93 o
   2   7   1      102.23      120.50      2.44 o
   3   7   1       24.63       29.41      2.08 o
   4   7   1      444.53      430.20      7.43 o
   5   7   1      206.76      180.21      5.08 o
   6   7   1       38.61       45.72      4.20 o
   7   7   1      111.58      126.39      5.04 o
   8   7   1      191.07      239.59      7.36 o
   9   7   1       29.47       21.17      4.00 o
  10   7   1        0.68        6.02      5.16 o
  11   7   1        4.56        6.31      5.16 o
 -10   8   1        0.34        2.29      4.02 o
  -9   8   1       20.30       22.49      3.84 o
  -8   8   1        1.34       -1.12      2.23 o
  -7   8   1       76.86       69.64      9.89 o
  -6   8   1       37.57       36.72      3.40 o
  -5   8   1      166.49      147.87      5.31 o
  -4   8   1      236.47      236.46      5.04 o
  -3   8   1     1640.18     1624.20     18.82 o
  -2   8   1        1.06        3.02      0.75 o
  -1   8   1     1074.36     1030.29      9.79 o
   0   8   1        2.40        0.72      0.56 o
   1   8   1      696.27      653.79      6.76 o
   2   8   1      226.22      196.04      3.41 o
   3   8   1       22.74       22.40      2.07 o
   4   8   1      221.03      203.68      4.79 o
   5   8   1       20.83       16.44      2.07 o
   6   8   1        2.86        0.57      2.03 o
   7   8   1       33.27       27.39      3.02 o
   8   8   1        0.04        0.82      2.07 o
   9   8   1       12.16       20.94      6.31 o
  10   8   1        1.12        1.43      4.88 o
 -10   9   1        6.94        7.74      4.02 o
  -9   9   1        0.23        5.45      4.02 o
  -8   9   1       37.16       42.16      6.31 o
  -7   9   1        0.02       -1.06      2.12 o
  -6   9   1       52.02       54.88      4.66 o
  -5   9   1       15.88       25.45      5.05 o
  -4   9   1        7.18       11.43      1.76 o
  -3   9   1      208.93      219.78      4.89 o
  -2   9   1       13.38       14.42      1.30 o
  -1   9   1      215.58      188.54      2.86 o
   0   9   1      361.77      354.24      4.40 o
   1   9   1      388.42      402.38      5.54 o
   2   9   1        0.59        0.92      0.95 o
   3   9   1        8.79        6.21      1.49 o
   4   9   1      186.53      188.64      4.78 o
   5   9   1        0.09       -0.12      1.66 o
   6   9   1        6.39        6.00      2.53 o
   7   9   1       13.04       13.53      3.30 o
   8   9   1       51.46       45.08      4.10 o
   9   9   1        1.18        5.74      5.74 o
  10   9   1        5.10        6.31      5.45 o
 -10  10   1        8.52        7.17      4.59 o
  -9  10   1        4.34        3.73      4.02 o
  -8  10   1       39.37       40.44      6.31 o
  -7  10   1       70.77       71.99      7.74 o
  -6  10   1      159.59      167.49      9.75 o
  -5  10   1      114.38      111.56      7.74 o
  -4  10   1      317.47      298.84     12.62 o
  -3  10   1       27.87       31.10      3.14 o
  -2  10   1        0.00        0.72      1.42 o
  -1  10   1       11.34       13.86      1.66 o
   0  10   1      354.69      337.16      4.67 o
   1  10   1      237.08      234.34      4.04 o
   2  10   1      589.62      569.17      7.55 o
   3  10   1      378.27      367.66      8.60 o
   4  10   1      112.33      112.40      5.17 o
   5  10   1       95.05       88.76      3.71 o
   6  10   1      253.27      273.34     10.75 o
   7  10   1        9.00       11.99      3.30 o
   8  10   1      110.86      106.69     11.76 o
   9  10   1        0.70       -2.15      4.30 o
  10  10   1       13.36        7.74      6.02 o
  -9  11   1       17.54       27.25      6.31 o
  -8  11   1        0.03        1.15      3.73 o
  -7  11   1       20.96       30.11      5.45 o
  -6  11   1       30.32       24.38      5.16 o
  -5  11   1        0.01       -1.15      2.58 o
  -4  11   1       40.37       23.80      4.59 o
  -3  11   1       54.58       53.93      4.45 o
  -2  11   1       50.88       54.28      7.03 o
  -1  11   1       99.85       87.10      4.46 o
   0  11   1      384.43      354.68      6.08 o
   1  11   1       12.56       15.39      1.53 o
   2  11   1        7.43        3.74      1.40 o
   3  11   1      581.96      574.17      8.77 o
   4  11   1        7.13        6.71      1.43 o
   5  11   1       29.88       37.13      2.82 o
   6  11   1        1.91        2.21      2.41 o
   7  11   1        3.96        2.29      4.59 o
   8  11   1        1.25        6.88      5.16 o
   9  11   1        7.89        8.32      6.02 o
  -9  12   1        1.06        4.02      4.30 o
  -8  12   1        6.63        2.01      3.73 o
  -7  12   1        0.51       -0.86      3.44 o
  -6  12   1       47.51       38.14      6.02 o
  -5  12   1        3.71        6.02      3.44 o
  -4  12   1       11.47       13.48      4.02 o
  -3  12   1      114.25      105.35      6.31 o
  -2  12   1      109.62      127.97      7.89 o
  -1  12   1      820.69      843.53     18.25 o
   0  12   1        1.24        2.29      2.29 o
   1  12   1      472.40      484.06      9.92 o
   2  12   1       92.41       88.40      3.61 o
   3  12   1       91.05       78.57      4.41 o
   4  12   1       61.77       51.98      5.39 o
   5  12   1        1.54        5.68      2.14 o
   6  12   1       26.40       38.11      3.68 o
   7  12   1       20.85       31.83      7.17 o
   8  12   1       47.69       63.67     10.32 o
   9  12   1        0.00        3.73      5.45 o
  -8  13   1        0.68        7.74      4.30 o
  -7  13   1        1.09       -1.72      3.44 o
  -6  13   1       35.16       39.29      6.31 o
  -5  13   1        3.84        5.16      3.44 o
  -4  13   1      197.22      204.20     11.19 o
  -3  13   1       35.65       32.86      3.65 o
  -2  13   1      316.49      304.39      9.53 o
  -1  13   1      144.61      149.13      9.18 o
   0  13   1      378.72      374.86     10.95 o
   1  13   1        9.77       15.40      2.25 o
   2  13   1      101.18      103.93      5.57 o
   3  13   1        0.04        2.15      2.23 o
   4  13   1       95.52      113.36      5.24 o
   5  13   1        0.38       -0.90      1.81 o
   6  13   1       21.04       22.99      4.04 o
   7  13   1        3.86        8.03      5.74 o
   8  13   1        1.85        1.72      5.16 o
  -8  14   1        0.00        1.72      4.02 o
  -7  14   1        2.26       -0.86      3.73 o
  -6  14   1        0.02       -1.43      3.73 o
  -5  14   1        4.09        5.45      3.73 o
  -4  14   1        0.42        2.01      3.15 o
  -3  14   1       83.86       93.21      5.87 o
  -2  14   1       55.58       62.71      5.06 o
  -1  14   1       27.79       18.42      3.58 o
   0  14   1       34.87       36.50      4.04 o
   1  14   1      209.92      230.76     22.23 o
   2  14   1       20.07       16.35      3.14 o
   3  14   1      227.67      216.50      8.41 o
   4  14   1       34.42       36.80      4.73 o
   5  14   1       70.87       68.54      4.92 o
   6  14   1        5.45       11.40      4.45 o
   7  14   1        0.12       -2.29      4.59 o
   8  14   1        0.14       -0.86      5.16 o
  -7  15   1       26.96       44.17      7.46 o
  -6  15   1        6.54       12.33      4.88 o
  -5  15   1        1.14        2.58      4.02 o
  -4  15   1        3.78       -1.43      2.87 o
  -3  15   1        3.08       11.38      3.44 o
  -2  15   1        0.34        1.15      2.23 o
  -1  15   1        0.77        0.57      2.03 o
   0  15   1        0.64        1.04      2.20 o
   1  15   1        3.84        3.01      2.43 o
   2  15   1        1.15        0.45      2.41 o
   3  15   1        2.39        1.84      2.48 o
   4  15   1       20.94       28.77      4.15 o
   5  15   1       16.16       22.37      5.16 o
   6  15   1       10.12        8.60      4.30 o
   7  15   1        0.03        1.43      5.45 o
  -6  16   1        0.04        2.58      4.30 o
  -5  16   1       20.96       35.28      7.17 o
  -4  16   1        0.98       -1.43      2.87 o
  -3  16   1        0.11       -1.26      2.53 o
  -2  16   1       22.34       28.25      4.45 o
  -1  16   1       10.02       12.48      3.24 o
   0  16   1       29.24       25.10      3.95 o
   1  16   1        0.60       -1.62      3.58 o
   2  16   1        0.46       -1.58      4.30 o
   3  16   1        0.90       -1.16      2.33 o
   4  16   1        0.03       -1.17      2.33 o
   5  16   1       12.51       10.32      4.59 o
   6  16   1        1.34        0.57      3.44 o
  -5  17   1        4.02        0.57      4.02 o
  -4  17   1        0.40        0.29      3.73 o
  -3  17   1       46.54       44.20      5.17 o
  -2  17   1       34.53       40.18      5.07 o
  -1  17   1       12.13       20.60      4.04 o
   0  17   1       30.10       34.13      4.66 o
   1  17   1       37.57       42.62      8.17 o
   2  17   1       23.85       25.23      4.36 o
   3  17   1        2.97       -1.37      2.73 o
   4  17   1       37.13       33.27      6.31 o
   5  17   1        3.63        5.74      4.30 o
  -3  18   1        1.64        7.95      3.87 o
  -2  18   1        1.21       -0.20      2.87 o
  -1  18   1       23.45       25.18      4.56 o
   0  18   1        0.02       -1.31      2.61 o
   1  18   1        0.46       -1.13      3.30 o
   2  18   1        0.60        0.42      2.82 o
   3  18   1        4.41        1.43      4.30 o
   4  18   1        3.14        2.29      4.02 o
  -1  19   1        1.37        1.55      3.02 o
   0  19   1        0.50        0.98      3.02 o
   1  19   1        0.00       -1.34      2.69 o
  -3 -18   2        0.10        0.84      3.58 o
  -2 -18   2        9.47       10.28      3.44 o
  -1 -18   2        3.56        4.95      3.30 o
   0 -18   2        0.00       -1.26      2.53 o
   1 -18   2        6.18        1.73      6.17 o
   2 -18   2        0.00       -1.37      2.73 o
   3 -18   2       10.53       12.05      3.85 o
  -5 -17   2        0.72       -1.12      2.81 o
  -4 -17   2       17.66       21.43      6.02 o
  -3 -17   2        0.19        0.79      2.24 o
  -2 -17   2       57.72       63.20      4.89 o
  -1 -17   2       20.87       23.25      3.36 o
   0 -17   2       13.81       18.40      5.02 o
   1 -17   2       78.42       90.15      9.89 o
   2 -17   2       12.61       21.64      4.24 o
   3 -17   2       31.27       27.31      5.02 o
   4 -17   2        0.80        0.86      3.73 o
  -6 -16   2        3.34        5.70      3.71 o
  -5 -16   2        1.16        2.01      2.50 o
  -4 -16   2       12.36        6.99      3.17 o
  -3 -16   2        0.25       -0.99      1.97 o
  -2 -16   2        0.89       -0.91      1.93 o
  -1 -16   2        8.52        8.02      2.50 o
   0 -16   2        1.32        2.43      2.61 o
   1 -16   2        6.75        3.30      2.84 o
   2 -16   2        8.42       12.01      3.73 o
   3 -16   2        9.26        2.58      2.94 o
   4 -16   2        1.13       -0.57      3.44 o
   5 -16   2        6.50        8.32      4.59 o
   6 -16   2       11.18        7.46      4.59 o
  -7 -15   2       10.14       10.13      4.20 o
  -6 -15   2        5.16        7.88      3.95 o
  -5 -15   2       11.95       13.06      3.01 o
  -4 -15   2        5.59        6.33      2.57 o
  -3 -15   2       13.12       10.66      2.24 o
  -2 -15   2        2.29        2.54      3.03 o
  -1 -15   2        3.11        4.73      1.74 o
   0 -15   2       25.36       27.16      3.18 o
   1 -15   2       23.66       31.25      4.15 o
   2 -15   2       16.62       21.72      4.16 o
   3 -15   2       68.72       86.59     11.62 o
   4 -15   2        3.36        6.32      2.94 o
   5 -15   2       67.19       57.65      8.03 o
   6 -15   2        2.48        0.57      4.02 o
   7 -15   2       41.08       44.45      7.74 o
  -7 -14   2        5.88        6.93      3.84 o
  -6 -14   2        1.88       -1.47      2.94 o
  -5 -14   2       12.51       14.26      3.01 o
  -4 -14   2       54.95       53.43      3.72 o
  -3 -14   2       12.78       14.10      2.32 o
  -2 -14   2       14.49       12.63      1.92 o
  -1 -14   2       43.58       55.79      3.19 o
   0 -14   2       36.92       39.11      3.08 o
   1 -14   2        8.39        8.75      1.84 o
   2 -14   2       54.67       49.45      4.66 o
   3 -14   2        0.10       -0.96      1.92 o
   4 -14   2       33.87       34.28      4.06 o
   5 -14   2       11.06       10.61      4.30 o
   6 -14   2        1.06        6.02      4.30 o
   7 -14   2        3.81        8.60      4.59 o
  -8 -13   2        0.16        1.45      3.51 o
  -7 -13   2        5.59        5.76      3.54 o
  -6 -13   2       32.43       27.73      4.74 o
  -5 -13   2      121.55      125.90      5.85 o
  -4 -13   2       92.69       96.18      4.40 o
  -3 -13   2       33.12       39.73      2.75 o
  -2 -13   2       70.37       67.61      3.43 o
  -1 -13   2        0.24       -0.54      1.07 o
   0 -13   2      239.29      210.65      4.69 o
   1 -13   2       57.95       55.62      3.44 o
   2 -13   2       36.96       32.27      3.85 o
   3 -13   2       30.82       27.59      4.45 o
   4 -13   2       11.82       14.68      3.02 o
   5 -13   2        2.41        4.88      3.73 o
   6 -13   2        0.42       -1.43      2.87 o
   7 -13   2        3.28        0.57      3.73 o
   8 -13   2        2.07       -1.86      3.73 o
  -9 -12   2        5.72        7.37      3.05 o
  -8 -12   2       63.41       76.68      7.29 o
  -7 -12   2       15.47       11.77      3.79 o
  -6 -12   2       30.67       34.46      4.82 o
  -5 -12   2        2.03       -0.04      1.84 o
  -4 -12   2       26.73       21.66      2.19 o
  -3 -12   2      257.24      252.81      5.75 o
  -2 -12   2        2.52        4.30      1.41 o
  -1 -12   2      132.58      140.17      4.25 o
   0 -12   2       15.90       18.84      1.58 o
   1 -12   2      357.84      370.09      7.45 o
   2 -12   2        0.03        0.35      1.59 o
   3 -12   2       95.05       94.70      5.27 o
   4 -12   2        2.29        3.49      2.20 o
   5 -12   2        3.34        1.15      2.87 o
   6 -12   2        0.00        2.01      3.15 o
   7 -12   2        0.01        4.59      3.44 o
   8 -12   2        0.22       -0.57      3.44 o
   9 -12   2        3.22        3.15      4.30 o
  -9 -11   2        0.74        6.20      2.87 o
  -8 -11   2       20.34       18.81      4.53 o
  -7 -11   2        0.02        0.64      2.82 o
  -6 -11   2        4.59        5.89      3.15 o
  -5 -11   2      143.56      130.40      6.25 o
  -4 -11   2       10.77       13.81      1.81 o
  -3 -11   2        5.60        4.74      1.39 o
  -2 -11   2        5.33        3.56      1.30 o
  -1 -11   2      546.06      549.94      8.60 o
   0 -11   2       97.69       98.58      2.67 o
   1 -11   2       12.08       10.43      1.17 o
   2 -11   2       65.79       62.63      2.50 o
   3 -11   2        4.00        3.38      1.92 o
   4 -11   2       18.39       16.41      2.82 o
   5 -11   2        2.18        6.31      3.44 o
   6 -11   2       35.78       40.15      6.02 o
   7 -11   2       53.94       53.63      7.17 o
   8 -11   2        2.84       -1.58      3.15 o
   9 -11   2        9.80        9.75      4.59 o
 -10 -10   2        0.01       -1.26      2.51 o
  -9 -10   2        0.04        3.52      2.57 o
  -8 -10   2       67.98       77.88      5.49 o
  -7 -10   2        0.70       -0.96      3.44 o
  -6 -10   2      167.26      151.42      7.50 o
  -5 -10   2      122.40      120.23      4.34 o
  -4 -10   2       68.08       77.91      3.25 o
  -3 -10   2       47.27       57.30      2.86 o
  -2 -10   2      706.00      694.98     10.07 o
  -1 -10   2      792.55      776.71     10.77 o
   0 -10   2      198.04      186.46      3.47 o
   1 -10   2       53.98       56.85      2.04 o
   2 -10   2      107.52       96.43      2.44 o
   3 -10   2      156.54      150.90      3.62 o
   4 -10   2      156.22      154.26      5.98 o
   5 -10   2        0.35        0.00      2.29 o
   6 -10   2      150.41      170.64      9.75 o
   7 -10   2        2.91        6.31      3.44 o
   8 -10   2       83.72       85.18      8.89 o
   9 -10   2        4.70        5.74      4.02 o
 -10  -9   2        8.62       13.26      3.19 o
  -9  -9   2        0.32        2.58      2.32 o
  -8  -9   2       31.65       36.44      3.91 o
  -7  -9   2        7.91        2.27      2.73 o
  -6  -9   2       14.40       18.60      3.23 o
  -5  -9   2        0.90        1.94      1.80 o
  -4  -9   2        7.99       11.35      1.49 o
  -3  -9   2       72.23       75.39      2.91 o
  -2  -9   2       94.63       96.59      3.02 o
  -1  -9   2      129.88      132.21      3.37 o
   0  -9   2       18.20       18.47      1.35 o
   1  -9   2      473.29      454.50      5.78 o
   2  -9   2        0.89        0.97      0.63 o
   3  -9   2      139.00      118.83      3.11 o
   4  -9   2       50.64       61.88      3.14 o
   5  -9   2       55.03       41.43      3.65 o
   6  -9   2        0.91        3.73      2.87 o
   7  -9   2        8.27        5.16      3.44 o
   8  -9   2        2.84       -1.43      3.15 o
   9  -9   2        0.03        3.15      3.73 o
  10  -9   2        5.01        0.00      3.73 o
 -10  -8   2        0.22       -0.52      2.32 o
  -9  -8   2        0.07        6.31      2.64 o
  -8  -8   2       29.38       50.10      6.92 o
  -7  -8   2        0.62        0.01      2.48 o
  -6  -8   2       54.80       49.07      4.69 o
  -5  -8   2       39.61       48.00      2.57 o
  -4  -8   2      438.99      448.85      7.60 o
  -3  -8   2      572.83      527.05      7.95 o
  -2  -8   2      591.83      504.03      8.79 o
  -1  -8   2     1857.20     1775.29     20.32 o
   0  -8   2       61.51       80.42      2.22 o
   1  -8   2     2449.80     2293.36     22.79 o
   2  -8   2       76.45       64.68      1.81 o
   3  -8   2      631.30      613.20      7.60 o
   4  -8   2       27.80       47.22      4.43 o
   5  -8   2       23.88       34.49      5.59 o
   6  -8   2       11.65       10.59      2.43 o
   7  -8   2       15.06        5.16      3.44 o
   8  -8   2        0.13       -0.29      2.87 o
   9  -8   2       13.16       14.63      4.88 o
  10  -8   2        1.36       -0.86      3.15 o
 -10  -7   2        4.54        8.31      2.72 o
  -9  -7   2       19.82       15.98      2.98 o
  -8  -7   2      123.48      124.12      5.81 o
  -7  -7   2       39.32       41.84      3.61 o
  -6  -7   2      109.51       98.33      6.88 o
  -5  -7   2      397.00      384.93      6.59 o
  -4  -7   2      544.57      477.76      6.71 o
  -3  -7   2      139.21      136.31      3.24 o
  -2  -7   2       62.37       75.83      1.88 o
  -1  -7   2       85.32       78.91      1.61 o
   0  -7   2      393.59      403.00      4.94 o
   1  -7   2        2.42        6.11      0.57 o
   2  -7   2      250.65      302.72      4.38 o
   3  -7   2      220.17      213.69      3.13 o
   4  -7   2       26.73       43.75      1.84 o
   5  -7   2      272.69      262.13     10.47 o
   6  -7   2       45.68       57.35      4.26 o
   7  -7   2       23.76       25.56      3.45 o
   8  -7   2        0.75        1.08      2.12 o
   9  -7   2        0.76        1.15      3.44 o
  10  -7   2        0.23       -1.58      3.15 o
 -11  -6   2        3.35        0.89      2.52 o
 -10  -6   2        4.16        7.59      2.69 o
  -9  -6   2        7.90       15.89      3.35 o
  -8  -6   2        4.31        4.42      2.02 o
  -7  -6   2       21.57       27.59      2.92 o
  -6  -6   2      435.10      433.30     12.03 o
  -5  -6   2       97.62       76.51      2.97 o
  -4  -6   2       26.62       25.33      1.42 o
  -3  -6   2        0.35       -0.08      0.56 o
  -2  -6   2     1562.84     1636.00     17.14 o
  -1  -6   2      265.69      284.07      3.72 o
   0  -6   2      411.55      479.44      6.76 o
   1  -6   2      410.35      378.21      4.05 o
   2  -6   2       22.83       15.40      0.83 o
   3  -6   2       16.92        6.75      0.65 o
   4  -6   2      128.40      113.72      2.17 o
   5  -6   2       15.93       15.09      1.58 o
   6  -6   2       27.81       53.21      4.06 o
   7  -6   2      228.71      213.51      8.89 o
   8  -6   2       81.45      101.11      5.57 o
   9  -6   2       20.99       17.34      3.34 o
  10  -6   2       53.53       50.19      7.17 o
  11  -6   2       14.81       19.79      5.45 o
 -11  -5   2        1.39        4.07      2.69 o
 -10  -5   2       32.07       32.89      4.55 o
  -9  -5   2       30.73       23.62      3.18 o
  -8  -5   2        1.38        2.38      1.93 o
  -7  -5   2      211.34      197.56      7.63 o
  -6  -5   2        2.00        2.95      1.59 o
  -5  -5   2      539.19      526.37     10.14 o
  -4  -5   2       36.71       37.06      1.49 o
  -3  -5   2     2759.14     2821.11     28.71 o
  -2  -5   2     1126.03     1167.61     12.67 o
  -1  -5   2      148.70      128.27      2.06 o
   0  -5   2      324.32      384.17      5.83 o
   1  -5   2     1272.80     1265.90     12.34 o
   2  -5   2      187.80      238.07      3.26 o
   3  -5   2      209.47      283.72      3.76 o
   4  -5   2       25.75       18.65      1.07 o
   5  -5   2      118.90       94.85      2.82 o
   6  -5   2      205.35      200.81      4.87 o
   7  -5   2      292.74      269.86      7.05 o
   8  -5   2       60.82       77.62      5.46 o
   9  -5   2       30.06       35.94      4.15 o
  10  -5   2       34.81       38.90     10.61 o
  11  -5   2        6.78        8.32      4.59 o
 -11  -4   2        2.83        1.98      2.83 o
 -10  -4   2        2.51        1.81      2.40 o
  -9  -4   2       19.77       13.93      7.74 o
  -8  -4   2        2.57       12.43      2.48 o
  -7  -4   2       12.78       15.19      2.20 o
  -6  -4   2       36.44       47.13      2.48 o
  -5  -4   2      848.65      854.58     14.51 o
  -4  -4   2        2.94        0.80      0.49 o
  -3  -4   2      626.17      639.59      7.61 o
  -2  -4   2      326.45      331.53      4.82 o
  -1  -4   2     2218.96     2403.72     42.30 o
   0  -4   2     6599.20     6976.77     98.32 o
   1  -4   2     1434.81     1558.52     23.14 o
   2  -4   2     1475.04     1614.63     18.39 o
   3  -4   2     2561.21     2593.70     23.85 o
   4  -4   2        0.10        2.54      0.66 o
   5  -4   2        7.59        2.70      0.77 o
   6  -4   2       13.99       17.09      1.93 o
   7  -4   2       19.03       18.05      2.26 o
   8  -4   2       46.47       48.03      3.59 o
   9  -4   2        1.66        5.74      2.64 o
  10  -4   2       15.86       20.03      3.63 o
  11  -4   2        4.94        5.48      6.74 o
 -11  -3   2        3.89        1.47      2.31 o
 -10  -3   2       83.88       92.96      5.66 o
  -9  -3   2        8.66        7.33      2.37 o
  -8  -3   2      133.96      134.50      4.51 o
  -7  -3   2       57.92       67.23      3.36 o
  -6  -3   2       98.12       93.87      2.83 o
  -5  -3   2       52.34       72.11      2.81 o
  -4  -3   2      101.59      105.06      2.39 o
  -3  -3   2     1180.66     1399.10     16.31 o
  -2  -3   2      271.70      263.95      4.28 o
  -1  -3   2    16518.83    17117.21    247.43 o
   0  -3   2     7568.99     7672.26    107.97 o
   1  -3   2     8962.69     9318.52    115.19 o
   2  -3   2       21.18        9.75      0.61 o
   3  -3   2      650.07      722.14     10.67 o
   4  -3   2     2783.54     2779.62     27.89 o
   5  -3   2       11.56        5.39      0.80 o
   6  -3   2      585.27      597.07      9.66 o
   7  -3   2       29.55       19.84      2.53 o
   8  -3   2        0.60        3.14      1.76 o
   9  -3   2       18.35       15.19      3.14 o
  10  -3   2        7.76        2.15      3.30 o
  11  -3   2       10.37       11.98      3.43 o
 -11  -2   2       12.08       11.80      3.78 o
 -10  -2   2       21.85       26.21      2.90 o
  -9  -2   2       19.44       17.15      2.40 o
  -8  -2   2       51.70       45.99      2.99 o
  -7  -2   2      151.66      148.64      4.30 o
  -6  -2   2      117.81      113.08      3.85 o
  -5  -2   2      502.72      531.40      7.43 o
  -4  -2   2      136.36      110.10      2.18 o
  -3  -2   2     2940.23     3068.02     28.02 o
  -2  -2   2      545.22      534.27      7.24 o
  -1  -2   2    18633.80    18707.20    456.87 o
   0  -2   2        2.54        4.75      0.86 o
   1  -2   2      765.47      821.83      9.69 o
   2  -2   2      591.19      702.00      8.73 o
   3  -2   2       14.68        7.67      0.61 o
   4  -2   2        7.77        6.60      0.81 o
   5  -2   2      186.22      194.21      3.44 o
   6  -2   2       31.28       24.83      2.40 o
   7  -2   2       42.26       40.94      2.56 o
   8  -2   2       24.20       35.01      3.12 o
   9  -2   2       46.01       56.12      4.04 o
  10  -2   2        9.79        7.66      3.87 o
  11  -2   2        0.90        5.53      3.44 o
 -11  -1   2        0.02       -1.07      2.14 o
 -10  -1   2        0.12        1.36      1.87 o
  -9  -1   2       13.27        8.38      1.95 o
  -8  -1   2       33.27       39.47      3.23 o
  -7  -1   2       55.06       44.45      2.75 o
  -6  -1   2      633.93      633.08      8.89 o
  -5  -1   2      667.97      633.06      8.43 o
  -4  -1   2      223.50      225.47      3.12 o
  -3  -1   2      701.92      625.86      7.56 o
  -2  -1   2       19.74       41.65      1.50 o
  -1  -1   2     1499.91     1432.26     36.42 o
   0  -1   2      188.70      204.20      5.16 o
   1  -1   2      519.82      556.47      6.68 o
   2  -1   2       62.77       58.65      1.50 o
   3  -1   2       85.57       88.62      1.82 o
   4  -1   2      549.57      612.23      7.28 o
   5  -1   2       55.24       58.82      1.70 o
   6  -1   2      316.89      370.84      6.37 o
   7  -1   2       74.05       75.22      3.09 o
   8  -1   2       87.35      105.87      4.50 o
   9  -1   2       21.40       25.59      2.92 o
  10  -1   2       71.07       78.90      4.96 o
  11  -1   2        1.29        4.57      3.44 o
 -11   0   2        1.97        5.64      2.48 o
 -10   0   2      104.80      107.12      4.89 o
  -9   0   2        4.80        3.45      2.48 o
  -8   0   2      250.00      295.49      6.65 o
  -7   0   2       57.82       57.07      2.95 o
  -6   0   2      487.07      478.37      7.20 o
  -5   0   2       18.44       25.61      2.38 o
  -4   0   2       64.65       53.51      2.39 o
  -3   0   2      160.69      141.44      2.99 o
  -2   0   2    14547.35    14295.24    228.41 o
  -1   0   2      102.29       87.60      1.67 o
   1   0   2      328.79      307.95      3.84 o
   2   0   2      503.86      634.55      7.88 o
   3   0   2      250.25      257.82      3.34 o
   4   0   2      143.44      144.77      2.25 o
   5   0   2       84.61       80.62      1.93 o
   6   0   2       77.17       84.09      2.65 o
   7   0   2       32.34       32.92      2.67 o
   8   0   2       45.69       53.12      3.09 o
   9   0   2        0.20       -0.84      1.69 o
  10   0   2        3.66        1.04      2.02 o
  11   0   2        0.33       -0.92      1.84 o
 -11   1   2       10.37        6.79      6.02 o
 -10   1   2       32.02       37.54      3.21 o
  -9   1   2       12.78       15.51      2.27 o
  -8   1   2       12.01       21.42      2.91 o
  -7   1   2        8.93        7.85      1.52 o
  -6   1   2      182.01      153.30      3.29 o
  -5   1   2      236.55      241.92      4.00 o
  -4   1   2       94.20      116.03      2.05 o
  -3   1   2     1442.15     1419.30     26.76 o
  -2   1   2     4026.39     4150.75     55.68 o
  -1   1   2      675.52      860.75     14.65 o
   0   1   2      401.89      418.33      7.46 o
   1   1   2      359.39      378.37      5.25 o
   2   1   2      752.21      664.16      7.39 o
   3   1   2     2229.75     2189.57     20.82 o
   4   1   2      602.25      553.25      5.80 o
   5   1   2      421.17      402.51      5.45 o
   6   1   2      926.12      886.61     11.46 o
   7   1   2        0.97        1.97      1.12 o
   8   1   2       14.45       12.44      1.89 o
   9   1   2       20.24       16.36      2.14 o
  10   1   2        0.02       -0.81      1.63 o
  11   1   2        2.10        2.09      2.89 o
 -11   2   2       26.15       22.08      5.74 o
 -10   2   2        5.60        0.99      1.93 o
  -9   2   2      230.65      223.67      6.02 o
  -8   2   2        0.67       -0.61      1.22 o
  -7   2   2      143.44      146.22      3.74 o
  -6   2   2      242.26      238.08      5.69 o
  -5   2   2      131.80      142.64      2.84 o
  -4   2   2       60.74       63.54      1.56 o
  -3   2   2     1500.09     1521.60     13.53 o
  -2   2   2     2570.41     2567.60     25.89 o
  -1   2   2    23867.78    23516.15    233.80 o
   0   2   2     2947.13     3047.71     37.58 o
   1   2   2      847.59      732.89      9.58 o
   2   2   2      266.46      327.67      4.56 o
   3   2   2     1408.13     1457.95     15.35 o
   4   2   2      537.76      528.66      5.62 o
   5   2   2      475.39      479.30      6.28 o
   6   2   2      148.27      135.16      3.35 o
   7   2   2      631.67      683.55      9.82 o
   8   2   2       22.66       24.12      2.28 o
   9   2   2        6.59       10.37      1.98 o
  10   2   2        0.04       -0.12      1.68 o
  11   2   2        2.69        2.21      2.94 o
 -11   3   2        0.04       -1.58      3.15 o
 -10   3   2        5.04        5.59      2.64 o
  -9   3   2       40.08       44.08      3.69 o
  -8   3   2       31.69       44.79      3.41 o
  -7   3   2       74.31       88.11      2.95 o
  -6   3   2        5.49        2.79      1.10 o
  -5   3   2       92.66       90.66      2.35 o
  -4   3   2      131.29      131.17      2.09 o
  -3   3   2      883.00      938.05     10.24 o
  -2   3   2     4977.59     5537.87     55.44 o
  -1   3   2    16818.40    16920.31    168.88 o
   0   3   2      718.92      713.62      9.35 o
   1   3   2     3326.12     3503.31     34.58 o
   2   3   2      226.95      201.96      4.25 o
   3   3   2       18.14        4.32      0.84 o
   4   3   2        4.61        8.09      0.67 o
   5   3   2      370.42      371.79      5.73 o
   6   3   2      244.16      291.08      5.19 o
   7   3   2        4.25        1.60      1.12 o
   8   3   2       15.15       30.38      2.56 o
   9   3   2        0.85       -0.72      1.45 o
  10   3   2       25.76       37.76      7.17 o
  11   3   2        0.00        1.60      2.94 o
 -11   4   2        1.72       -0.86      3.73 o
 -10   4   2       14.62       11.35      3.10 o
  -9   4   2       49.90       40.73      4.36 o
  -8   4   2       29.31       21.94      2.64 o
  -7   4   2      112.66       90.62      3.33 o
  -6   4   2      178.91      178.78      3.85 o
  -5   4   2       14.73       27.72      1.53 o
  -4   4   2      596.03      605.77      6.75 o
  -3   4   2     2748.25     2688.20     32.54 o
  -2   4   2     1435.50     1483.33     17.09 o
  -1   4   2     5138.88     5275.06     52.85 o
   0   4   2     4538.31     4550.14     54.90 o
   1   4   2      270.12      286.23      3.67 o
   2   4   2      440.10      464.23      5.67 o
   3   4   2       39.42       54.86      1.68 o
   4   4   2       14.03        9.52      1.08 o
   5   4   2      305.88      317.69      6.65 o
   6   4   2       28.52       20.07      1.65 o
   7   4   2       24.67       27.84      2.00 o
   8   4   2       74.94       52.93      3.21 o
   9   4   2       47.11       55.40      3.59 o
  10   4   2        0.72        8.60      4.59 o
  11   4   2       14.21       14.91      6.02 o
 -11   5   2        0.05        2.01      4.02 o
 -10   5   2        0.53        6.60      2.94 o
  -9   5   2       43.01       43.22      4.66 o
  -8   5   2        1.96        4.29      1.93 o
  -7   5   2       18.13       20.55      2.42 o
  -6   5   2        1.96        1.47      0.89 o
  -5   5   2       84.10       88.38      2.49 o
  -4   5   2       94.94      100.14      2.52 o
  -3   5   2      138.85      124.93      2.95 o
  -2   5   2       22.03       15.32      0.89 o
  -1   5   2     1339.38     1506.04     19.35 o
   0   5   2       93.53      118.63      3.43 o
   1   5   2     3040.85     3057.12     33.66 o
   2   5   2      451.59      518.45      7.04 o
   3   5   2      176.91      193.04      6.00 o
   4   5   2        5.61        7.87      1.16 o
   5   5   2       68.66       69.80      2.43 o
   6   5   2       23.48       20.34      1.80 o
   7   5   2        9.40       11.61      1.98 o
   8   5   2        9.06       10.21      2.32 o
   9   5   2        4.57       -0.86      3.15 o
  10   5   2        6.08       18.07      5.45 o
  11   5   2        1.99        4.59      5.16 o
 -11   6   2        0.12        3.15      4.02 o
 -10   6   2        9.49        7.79      2.94 o
  -9   6   2        0.69       -0.72      2.03 o
  -8   6   2       12.21       12.43      2.37 o
  -7   6   2        6.54       10.70      1.93 o
  -6   6   2        4.97        0.51      0.99 o
  -5   6   2       71.67       79.51      2.86 o
  -4   6   2        8.14        6.53      0.94 o
  -3   6   2     1237.69     1297.38     14.21 o
  -2   6   2      336.64      383.94      4.76 o
  -1   6   2       92.73      136.31      3.19 o
   0   6   2     1188.28     1286.70     16.55 o
   1   6   2     1323.86     1453.24     18.69 o
   2   6   2       45.25       36.08      1.96 o
   3   6   2       40.90       33.73      1.83 o
   4   6   2      825.25      774.35     13.11 o
   5   6   2        1.76       -0.42      1.12 o
   6   6   2     1211.47     1162.57     16.65 o
   7   6   2      131.38      141.41      5.17 o
   8   6   2      283.84      267.54     10.00 o
   9   6   2       33.42       48.18      8.03 o
  10   6   2       18.33       12.05      6.02 o
  11   6   2        4.85        4.59      5.16 o
 -11   7   2        0.33       -1.72      3.44 o
 -10   7   2       26.68       27.54      4.26 o
  -9   7   2        4.22        1.17      3.15 o
  -8   7   2      118.05      118.06      6.65 o
  -7   7   2        9.33       12.66      2.09 o
  -6   7   2      162.39      156.90      4.37 o
  -5   7   2       84.17       77.69      2.90 o
  -4   7   2      121.18      108.95      5.16 o
  -3   7   2       92.10       95.36      2.45 o
  -2   7   2      341.19      330.80      4.35 o
  -1   7   2       22.91       15.88      1.47 o
   0   7   2      254.96      327.63      5.84 o
   1   7   2       33.66       26.93      1.35 o
   2   7   2     1001.55     1020.22     10.44 o
   3   7   2       41.15       51.40      1.88 o
   4   7   2       46.11       57.73      5.29 o
   5   7   2       24.29       27.47      2.45 o
   6   7   2        0.60        0.14      2.03 o
   7   7   2        0.69        0.22      1.71 o
   8   7   2        0.21        4.30      4.30 o
   9   7   2        2.86        1.72      4.59 o
  10   7   2        3.24        0.86      4.88 o
  11   7   2        1.81        1.15      5.16 o
 -10   8   2        1.10        3.19      5.59 o
  -9   8   2       10.87       21.75      3.75 o
  -8   8   2        3.35        3.61      1.93 o
  -7   8   2        6.12        0.44      1.59 o
  -6   8   2        9.78       11.19      1.97 o
  -5   8   2      146.65      123.92      3.79 o
  -4   8   2        4.77        6.31      2.07 o
  -3   8   2      706.55      732.39      9.97 o
  -2   8   2        6.98        7.57      1.26 o
  -1   8   2     1726.18     1632.10     17.26 o
   0   8   2      871.62      813.12      8.64 o
   1   8   2      473.39      443.75      5.02 o
   2   8   2      931.15      883.92     10.18 o
   3   8   2      169.48      170.85      4.08 o
   4   8   2       14.38        9.66      1.36 o
   5   8   2       40.81       34.07      3.03 o
   6   8   2       77.47       76.52      5.43 o
   7   8   2       49.22       50.55      4.00 o
   8   8   2       37.73       50.48      8.03 o
   9   8   2       98.98      143.69     13.77 o
  10   8   2       14.79       17.78      6.02 o
 -10   9   2        8.69        6.02      4.59 o
  -9   9   2        0.07        3.09      2.72 o
  -8   9   2       55.53       56.91      5.17 o
  -7   9   2       30.16       45.72     12.62 o
  -6   9   2      101.47      102.62      6.17 o
  -5   9   2       89.79      110.22      3.67 o
  -4   9   2     1191.43     1211.98     16.99 o
  -3   9   2      809.04      748.88     10.08 o
  -2   9   2      541.12      576.86      8.13 o
  -1   9   2      337.40      282.91      4.47 o
   0   9   2      421.22      458.66      5.01 o
   1   9   2      128.89      109.84      2.91 o
   2   9   2      456.14      466.46      6.91 o
   3   9   2      505.86      473.09      7.19 o
   4   9   2      431.32      455.69      8.15 o
   5   9   2       31.83       35.40      3.02 o
   6   9   2      284.21      269.11      9.07 o
   7   9   2       33.43       23.80      5.74 o
   8   9   2       50.26       52.77      8.32 o
   9   9   2       12.67        9.46      5.45 o
  10   9   2        0.04        2.87      5.16 o
 -10  10   2        6.17       10.04      4.88 o
  -9  10   2        1.13        3.44      4.02 o
  -8  10   2        0.53        0.77      2.33 o
  -7  10   2        9.45       12.94      3.15 o
  -6  10   2        2.13        6.71      2.33 o
  -5  10   2        5.82       10.29      2.53 o
  -4  10   2      163.11      163.01      5.34 o
  -3  10   2       13.02       13.80      1.82 o
  -2  10   2       50.31       48.87      2.19 o
  -1  10   2      151.08      139.02      3.35 o
   0  10   2       59.44       49.90      1.91 o
   1  10   2     1390.40     1356.62     16.14 o
   2  10   2      323.70      304.77      5.37 o
   3  10   2        1.57        0.49      0.94 o
   4  10   2        1.52        0.54      1.21 o
   5  10   2        4.61        1.38      1.59 o
   6  10   2       71.79       78.67      4.60 o
   7  10   2        0.52        5.16      3.73 o
   8  10   2       42.92       40.15      8.03 o
   9  10   2        0.53        2.29      4.59 o
  10  10   2        2.55       -0.86      4.88 o
  -9  11   2        2.62        1.15      4.02 o
  -8  11   2       28.21       14.63      4.59 o
  -7  11   2       24.83       30.11      5.74 o
  -6  11   2       91.26       82.88      8.03 o
  -5  11   2       47.06       47.90      6.31 o
  -4  11   2        2.19       -0.29      2.87 o
  -3  11   2      107.94      133.18      5.78 o
  -2  11   2      300.67      274.10      8.75 o
  -1  11   2       83.03       92.97      4.65 o
   0  11   2      134.44      132.90      5.46 o
   1  11   2       48.85       41.43      2.76 o
   2  11   2       65.18       60.22      2.93 o
   3  11   2      152.06      151.12      4.29 o
   4  11   2        1.10        2.91      1.42 o
   5  11   2        4.13        4.92      1.98 o
   6  11   2       65.54       69.70      5.55 o
   7  11   2       68.39       93.50     10.61 o
   8  11   2       21.87       22.94      6.88 o
   9  11   2       21.89       33.56      8.32 o
  -9  12   2       19.61       12.33      5.16 o
  -8  12   2        1.18       -1.43      2.87 o
  -7  12   2       36.08       37.86      6.31 o
  -6  12   2        0.99       -1.43      2.87 o
  -5  12   2       57.62       63.67      6.88 o
  -4  12   2        0.01       -1.29      2.58 o
  -3  12   2       10.06       10.09      3.01 o
  -2  12   2        3.05        2.57      1.92 o
  -1  12   2       38.20       31.93      3.45 o
   0  12   2        3.93        7.74      2.23 o
   1  12   2      240.48      233.16      7.79 o
   2  12   2       53.23       62.64      4.56 o
   3  12   2      119.63      124.76      4.86 o
   4  12   2       53.28       53.57      3.23 o
   5  12   2       56.13       73.79      4.45 o
   6  12   2        4.34        2.60      3.01 o
   7  12   2        1.02        0.29      4.59 o
   8  12   2        8.50       31.55      8.03 o
   9  12   2        2.52       -0.29      5.16 o
  -8  13   2        2.52       -1.72      3.44 o
  -7  13   2        0.07        4.59      4.02 o
  -6  13   2       19.91       31.26      6.02 o
  -5  13   2       36.43       39.29      6.02 o
  -4  13   2        3.70        5.74      3.44 o
  -3  13   2       16.12       15.63      3.04 o
  -2  13   2       41.31       33.54      3.75 o
  -1  13   2       23.76       25.67      3.34 o
   0  13   2      354.42      380.81     16.78 o
   1  13   2       19.88       27.32      3.43 o
   2  13   2      249.30      254.31      9.75 o
   3  13   2       24.77       35.73      3.95 o
   4  13   2      218.78      226.75      8.41 o
   5  13   2       41.32       48.44      5.02 o
   6  13   2       39.33       46.38      5.02 o
   7  13   2        0.40       -2.01      4.02 o
   8  13   2        5.67       10.61      6.02 o
  -8  14   2        0.47        4.02      4.30 o
  -7  14   2        1.56        1.15      3.73 o
  -6  14   2        1.36        2.29      4.02 o
  -5  14   2       10.66       11.47      4.30 o
  -4  14   2        2.32       -1.29      2.58 o
  -3  14   2       18.24       25.34      3.54 o
  -2  14   2        0.25       -0.90      1.79 o
  -1  14   2       97.59       92.82      6.88 o
   0  14   2      109.55       95.33     10.90 o
   1  14   2        0.27        1.51      6.02 o
   2  14   2       20.19       25.09      3.54 o
   3  14   2        0.49        2.15      2.43 o
   4  14   2        4.65        8.03      3.73 o
   5  14   2       31.26       28.39      5.74 o
   6  14   2        9.82        9.45      3.10 o
   7  14   2        1.74       -2.15      4.30 o
   8  14   2        2.70        6.02      5.74 o
  -7  15   2        2.53       -0.86      4.02 o
  -6  15   2        7.01        8.03      4.59 o
  -5  15   2        6.79        6.31      4.30 o
  -4  15   2        7.36        6.88      4.02 o
  -3  15   2        0.82        1.32      2.33 o
  -2  15   2       27.82       37.12      4.24 o
  -1  15   2       10.49       16.38      3.23 o
   0  15   2        0.72        3.82      2.53 o
   1  15   2        0.01        0.85      2.33 o
   2  15   2       14.87       12.05      3.14 o
   3  15   2        2.48        0.96      2.33 o
   4  15   2       83.89       90.63      9.18 o
   5  15   2       12.39       16.92      5.16 o
   6  15   2       45.85       37.57      6.88 o
  -6  16   2       24.14       38.43      7.17 o
  -5  16   2        9.17       10.90      4.59 o
  -4  16   2        1.79       -1.15      3.44 o
  -3  16   2        0.85       -0.63      2.53 o
  -2  16   2       57.40       66.05      6.31 o
  -1  16   2        0.11        0.29      6.88 o
   0  16   2        0.15       -1.22      2.43 o
   1  16   2        7.88        8.91      3.02 o
   2  16   2       33.47       35.89      7.31 o
   3  16   2       16.02        6.88      4.30 o
   4  16   2        1.75        1.43      3.44 o
   5  16   2       14.55       13.77      5.16 o
   6  16   2        3.53        2.58      3.73 o
  -5  17   2        2.27       -1.86      3.73 o
  -4  17   2        6.16        6.31      4.59 o
  -3  17   2       15.09       22.90     11.04 o
  -2  17   2        0.13        5.59      3.24 o
  -1  17   2       47.15       54.21      7.03 o
   0  17   2        6.72        4.21      3.58 o
   1  17   2       10.43       15.62      3.75 o
   2  17   2       30.12       36.26      4.85 o
   3  17   2        0.12       -1.72      3.44 o
   4  17   2       10.94       15.49      5.45 o
   5  17   2        1.06        1.43      3.73 o
  -4  18   2        0.25       -1.86      3.73 o
  -3  18   2        0.11       -1.76      4.30 o
  -2  18   2       19.35       12.72      3.84 o
  -1  18   2       43.97       42.16      5.27 o
   0  18   2        8.11       16.46      3.95 o
   1  18   2        7.51        9.70      3.30 o
   2  18   2       13.98       15.20      5.16 o
   3  18   2       15.81        5.45      4.59 o
   4  18   2        4.60        8.89      4.88 o
  -1  19   2        2.10       -0.06      5.16 o
   0  19   2       19.34       22.72      4.53 o
   1  19   2       15.75       16.06      5.16 o
  -2 -18   3        1.14       -0.37      2.75 o
  -1 -18   3       24.17       24.15      4.33 o
   0 -18   3        2.51        1.05      2.94 o
   1 -18   3        8.62        4.16      3.24 o
   2 -18   3        0.08       -2.08      4.16 o
  -4 -17   3        1.77       -1.19      2.39 o
  -3 -17   3        0.01       -0.25      2.44 o
  -2 -17   3        1.30       -0.90      1.79 o
  -1 -17   3       10.13        8.90      3.72 o
   0 -17   3        8.44        9.49      2.68 o
   1 -17   3       19.35       16.90      3.84 o
   2 -17   3        7.52       12.76      3.65 o
   3 -17   3        0.30        2.87      3.04 o
   4 -17   3        4.15        2.29      4.30 o
  -5 -16   3        0.06       -1.07      2.15 o
  -4 -16   3       17.88       15.82      3.71 o
  -3 -16   3        7.72        7.69      1.97 o
  -2 -16   3        3.38        3.07      1.97 o
  -1 -16   3        0.06        0.09      2.07 o
   0 -16   3       11.04       11.72      2.64 o
   1 -16   3        4.20        1.54      2.82 o
   2 -16   3       67.88       75.71      6.39 o
   3 -16   3        0.64        3.64      2.94 o
   4 -16   3       30.58       54.15     22.37 o
   5 -16   3        3.61        4.59      4.30 o
  -6 -15   3        0.00       -1.55      3.10 o
  -5 -15   3        5.10        3.15      2.51 o
  -4 -15   3        0.02        1.69      1.97 o
  -3 -15   3       58.94       58.40      3.93 o
  -2 -15   3        4.80        1.56      1.43 o
  -1 -15   3       14.15       12.45      2.18 o
   0 -15   3       24.82       26.40      3.16 o
   1 -15   3        0.39        0.14      1.87 o
   2 -15   3       17.90       15.35      3.73 o
   3 -15   3        0.84        4.65      2.61 o
   4 -15   3        5.64        3.63      2.73 o
   5 -15   3        7.24        7.74      4.30 o
   6 -15   3        0.67        6.31      4.59 o
  -7 -14   3        0.34        4.43      3.71 o
  -6 -14   3       37.48       39.05      5.68 o
  -5 -14   3       40.85       42.42      4.13 o
  -4 -14   3       87.85       94.27      4.73 o
  -3 -14   3       41.91       47.16      3.51 o
  -2 -14   3        0.22        0.46      1.26 o
  -1 -14   3       23.65       31.69      2.28 o
   0 -14   3        0.55        0.92      1.82 o
   1 -14   3        2.40       -0.80      1.59 o
   2 -14   3       29.44       26.14      3.75 o
   3 -14   3       10.32       13.29      2.94 o
   4 -14   3       73.47       81.45      9.03 o
   5 -14   3       23.55       24.38      5.45 o
   6 -14   3       81.93       81.74      9.46 o
   7 -14   3        6.21        3.44      4.59 o
  -8 -13   3       15.07       18.19      4.56 o
  -7 -13   3       16.44       23.07      6.17 o
  -6 -13   3        0.12        3.15      3.24 o
  -5 -13   3        1.85        4.52      2.03 o
  -4 -13   3        7.59        3.03      1.89 o
  -3 -13   3        0.73        1.36      1.50 o
  -2 -13   3       78.94       76.50      3.67 o
  -1 -13   3       12.71       11.78      1.47 o
   0 -13   3        0.04        1.13      1.05 o
   1 -13   3       43.34       42.39      2.75 o
   2 -13   3        0.00       -0.62      1.47 o
   3 -13   3       78.46       65.95      5.17 o
   4 -13   3        7.90       12.03      6.60 o
   5 -13   3       24.60       20.65      5.16 o
   6 -13   3        3.50        1.72      4.02 o
   7 -13   3        0.01       -1.72      3.44 o
   8 -13   3        3.75        7.74      4.88 o
  -8 -12   3       11.29        8.32      6.02 o
  -7 -12   3        5.59        3.65      3.14 o
  -6 -12   3        0.03        1.62      2.82 o
  -5 -12   3        1.81        2.90      1.84 o
  -4 -12   3      222.94      210.79      9.18 o
  -3 -12   3      108.92      109.15      3.92 o
  -2 -12   3       40.96       31.67      2.43 o
  -1 -12   3       61.50       66.10      2.72 o
   0 -12   3        7.21        4.20      1.11 o
   1 -12   3      503.23      512.45      7.50 o
   2 -12   3      136.59      150.27      4.02 o
   3 -12   3       35.11       33.31      3.65 o
   4 -12   3      151.90      156.30      6.79 o
   5 -12   3        3.16       14.91      4.30 o
   6 -12   3       15.88       13.19      4.59 o
   7 -12   3        9.61        3.44      3.73 o
   8 -12   3        8.62       10.90      4.59 o
  -9 -11   3        1.02        1.37      2.70 o
  -8 -11   3       10.52       12.89      9.32 o
  -7 -11   3       62.30       70.93      6.45 o
  -6 -11   3        3.06        2.23      2.53 o
  -5 -11   3       20.55       19.57      2.65 o
  -4 -11   3        3.32        0.71      1.99 o
  -3 -11   3      136.52      122.57      3.90 o
  -2 -11   3      139.16      133.09      3.91 o
  -1 -11   3      445.80      441.60      6.34 o
   0 -11   3       86.22       91.46      2.65 o
   1 -11   3      299.69      279.04      4.57 o
   2 -11   3      211.01      225.41      4.05 o
   3 -11   3       15.90       13.59      1.75 o
   4 -11   3       21.95       30.60      5.31 o
   5 -11   3       21.02       31.26      5.45 o
   6 -11   3        0.44       -1.29      2.58 o
   7 -11   3        5.38        1.72      3.44 o
   8 -11   3        0.36        4.02      3.73 o
   9 -11   3        1.21        2.58      4.02 o
  -9 -10   3        3.08        0.14      2.47 o
  -8 -10   3       18.16       17.32      3.29 o
  -7 -10   3        4.43        6.88      3.24 o
  -6 -10   3       14.72       25.31      5.02 o
  -5 -10   3       27.98       25.59      2.25 o
  -4 -10   3        8.29        6.98      1.85 o
  -3 -10   3      525.85      522.83      8.51 o
  -2 -10   3       28.41       23.86      2.49 o
  -1 -10   3      130.69      118.05      3.48 o
   0 -10   3       55.53       57.92      2.17 o
   1 -10   3        0.23       -0.31      0.62 o
   2 -10   3       60.25       53.03      2.62 o
   3 -10   3       38.65       46.90      2.13 o
   4 -10   3        3.48        4.76      1.59 o
   5 -10   3      112.11      116.66      5.68 o
   6 -10   3      118.20      113.86      8.03 o
   7 -10   3        2.38        4.59      3.44 o
   8 -10   3       48.47       57.93      7.46 o
   9 -10   3        2.65        5.45      4.02 o
 -10  -9   3        3.55        0.81      2.99 o
  -9  -9   3       23.02       34.21      3.97 o
  -8  -9   3       25.15       21.65      5.11 o
  -7  -9   3        0.56       -1.01      2.61 o
  -6  -9   3       50.49       47.42      7.39 o
  -5  -9   3       33.40       37.38      2.64 o
  -4  -9   3       14.29       15.08      1.70 o
  -3  -9   3      422.14      382.74      6.79 o
  -2  -9   3     1244.76     1185.33     15.05 o
  -1  -9   3      630.25      608.48      8.93 o
   0  -9   3     1129.31     1122.04     11.82 o
   1  -9   3        2.83        5.00      0.93 o
   2  -9   3       35.06       29.89      1.51 o
   3  -9   3       22.19       18.95      1.29 o
   4  -9   3        3.63        5.28      1.32 o
   5  -9   3      167.44      138.23      6.07 o
   6  -9   3        1.54        0.00      1.92 o
   7  -9   3      151.64      170.07     10.04 o
   8  -9   3        0.12        0.00      2.58 o
   9  -9   3       27.08       27.25      5.74 o
  10  -9   3        5.42        6.60      4.30 o
 -10  -8   3        1.26        1.51      2.45 o
  -9  -8   3       10.45        5.51      2.59 o
  -8  -8   3        4.83        2.37      2.35 o
  -7  -8   3      158.60      174.29      7.99 o
  -6  -8   3        1.61        0.20      1.54 o
  -5  -8   3      210.70      202.55      5.24 o
  -4  -8   3     1324.13     1213.72     15.46 o
  -3  -8   3       26.40       25.71      1.86 o
  -2  -8   3      417.52      394.20      6.49 o
  -1  -8   3       58.62       63.22      2.53 o
   0  -8   3      451.33      454.74      6.17 o
   1  -8   3      107.50       99.55      2.27 o
   2  -8   3       48.48       46.81      2.16 o
   3  -8   3      105.27      111.87      2.44 o
   4  -8   3        7.10        6.68      1.12 o
   5  -8   3      159.75      174.90      6.39 o
   6  -8   3        6.58        6.91      2.27 o
   7  -8   3        4.28        5.70      2.33 o
   8  -8   3        5.90       12.33      4.02 o
   9  -8   3        0.21        0.29      2.87 o
  10  -8   3        6.20        8.60      4.30 o
 -10  -7   3        0.10       -0.46      2.25 o
  -9  -7   3        5.58        3.25      2.26 o
  -8  -7   3       18.16       20.96      7.71 o
  -7  -7   3       14.55       14.81      2.59 o
  -6  -7   3        0.79        0.41      1.92 o
  -5  -7   3      145.49      121.74      3.48 o
  -4  -7   3      335.16      337.55      5.39 o
  -3  -7   3      198.86      178.24      4.09 o
  -2  -7   3     1127.43     1145.00     14.04 o
  -1  -7   3      200.05      210.62      3.67 o
   0  -7   3     2258.80     2167.95     19.10 o
   1  -7   3     1100.45     1210.75     10.77 o
   2  -7   3      759.58      771.64      8.30 o
   3  -7   3      165.73      170.21      2.97 o
   4  -7   3     1219.62     1250.37     13.84 o
   5  -7   3        0.17       -0.10      1.51 o
   6  -7   3       26.93       28.46      4.02 o
   7  -7   3       10.71       20.40      3.14 o
   8  -7   3       15.95        8.93      3.87 o
   9  -7   3        0.75        5.45      3.44 o
  10  -7   3        8.92       12.05      4.59 o
 -11  -6   3        1.53        4.11      2.74 o
 -10  -6   3       18.56       29.41      3.58 o
  -9  -6   3        0.14        2.11      2.20 o
  -8  -6   3       65.95       66.21      4.67 o
  -7  -6   3      105.34       91.49      4.82 o
  -6  -6   3      295.89      330.68     10.23 o
  -5  -6   3      332.91      324.15      5.87 o
  -4  -6   3      242.34      261.60      4.85 o
  -3  -6   3     1600.29     1554.90     16.65 o
  -2  -6   3     4616.01     4716.34     46.07 o
  -1  -6   3      115.47      126.14      2.53 o
   0  -6   3       89.70       55.44      1.35 o
   1  -6   3       56.77       47.38      1.28 o
   2  -6   3      771.37      760.47      7.11 o
   3  -6   3      355.19      337.02      4.16 o
   4  -6   3     1234.88     1159.43     13.36 o
   5  -6   3       42.60       40.55      2.64 o
   6  -6   3      188.99      170.22      6.39 o
   7  -6   3       19.71       19.71      3.02 o
   8  -6   3        0.01        1.80      2.12 o
   9  -6   3        0.11        1.29      2.44 o
  10  -6   3        2.15        2.58      3.73 o
  11  -6   3        3.68        8.60      4.02 o
 -11  -5   3        1.80        4.15      2.69 o
 -10  -5   3        2.05        2.09      2.41 o
  -9  -5   3       31.29       22.16      3.25 o
  -8  -5   3        3.42        3.72      2.04 o
  -7  -5   3       44.51       39.49      3.30 o
  -6  -5   3       68.85       56.82      3.66 o
  -5  -5   3      327.91      294.09      6.78 o
  -4  -5   3       32.45       36.31      1.55 o
  -3  -5   3       14.84       16.01      0.93 o
  -2  -5   3       12.92       16.01      1.35 o
  -1  -5   3     4095.53     4018.48     43.24 o
   0  -5   3       27.23       19.91      1.21 o
   1  -5   3      577.79      593.37      8.78 o
   2  -5   3       35.45       28.80      0.94 o
   3  -5   3       14.70       20.85      1.06 o
   4  -5   3       44.76       42.14      1.41 o
   5  -5   3        7.32       12.35      1.14 o
   6  -5   3       11.13       23.32      2.84 o
   7  -5   3       82.87       87.01      7.89 o
   8  -5   3       18.65       28.19      3.51 o
   9  -5   3       96.45      114.72      6.28 o
  10  -5   3        1.62       -1.16      2.33 o
  11  -5   3       13.50        9.18      4.59 o
 -11  -4   3       15.52       17.39      4.15 o
 -10  -4   3        6.10       11.36      2.90 o
  -9  -4   3       79.08       80.15      5.02 o
  -8  -4   3       57.50       65.73      5.33 o
  -7  -4   3       16.40       22.09      2.59 o
  -6  -4   3      504.71      520.91      9.08 o
  -5  -4   3        1.84        2.14      0.95 o
  -4  -4   3       46.96       37.61      1.66 o
  -3  -4   3       99.06       76.31      1.60 o
  -2  -4   3     4727.60     4948.89     53.81 o
  -1  -4   3     1163.14     1382.59     25.03 o
   0  -4   3       65.46       93.08      2.57 o
   1  -4   3        3.10        1.73      0.34 o
   2  -4   3      152.03      116.16      1.95 o
   3  -4   3       31.99       53.49      1.54 o
   4  -4   3      815.40      811.83      8.73 o
   5  -4   3       40.63       50.35      1.79 o
   6  -4   3      161.15      153.60      4.13 o
   7  -4   3       15.63       12.86      2.41 o
   8  -4   3      138.60      130.59      6.07 o
   9  -4   3       73.78       54.30      4.82 o
  10  -4   3       19.24       19.42      3.54 o
  11  -4   3        6.63        5.88      4.73 o
 -11  -3   3        0.30       -1.07      2.14 o
 -10  -3   3        6.14        4.95      2.54 o
  -9  -3   3        4.48        5.69      2.40 o
  -8  -3   3        0.43        3.15      1.76 o
  -7  -3   3       18.34       12.72      2.15 o
  -6  -3   3      219.09      214.42      5.04 o
  -5  -3   3      240.20      255.86      5.19 o
  -4  -3   3      711.72      703.96      7.60 o
  -3  -3   3     2291.52     2609.23     30.01 o
  -2  -3   3      707.09      671.44      8.08 o
  -1  -3   3     2373.73     2404.09     41.79 o
   0  -3   3      361.15      347.52      6.79 o
   1  -3   3     1926.72     1970.76     19.90 o
   2  -3   3     3473.53     3340.21     33.35 o
   3  -3   3      255.66      281.20      3.71 o
   4  -3   3     2799.69     2759.48     25.46 o
   5  -3   3        2.87        4.34      0.79 o
   6  -3   3      693.87      676.67     10.67 o
   7  -3   3       20.43       29.77      4.31 o
   8  -3   3      232.77      198.20      7.47 o
   9  -3   3       24.72       25.54      8.32 o
  10  -3   3       10.70        5.17      2.89 o
  11  -3   3        0.18       -1.24      2.48 o
 -11  -2   3        3.19        0.93      2.30 o
 -10  -2   3       26.23       28.44      2.87 o
  -9  -2   3       65.96       61.22      4.18 o
  -8  -2   3       28.31       36.64      2.92 o
  -7  -2   3       63.57       51.88      3.10 o
  -6  -2   3      282.24      244.84      4.69 o
  -5  -2   3      178.07      141.28      4.77 o
  -4  -2   3      156.85      187.26      2.41 o
  -3  -2   3     2882.55     3040.78     27.72 o
  -2  -2   3        9.51       11.01      0.74 o
  -1  -2   3      377.72      434.38      8.27 o
   0  -2   3     1542.69     1588.28     36.14 o
   1  -2   3      266.12      328.09      4.73 o
   2  -2   3       83.81       85.02      1.63 o
   3  -2   3      622.16      647.89      7.59 o
   4  -2   3        5.19       14.02      1.05 o
   5  -2   3      365.07      372.43      5.40 o
   6  -2   3        2.03        2.21      1.07 o
   7  -2   3      100.34      124.46      4.71 o
   8  -2   3       31.37       35.30      7.03 o
   9  -2   3        2.85        7.58      2.69 o
  10  -2   3        2.06        0.71      3.58 o
  11  -2   3        1.09        0.86      4.02 o
 -11  -1   3       20.15       22.94      4.19 o
 -10  -1   3       22.36       21.29      3.79 o
  -9  -1   3       65.85       75.37      4.05 o
  -8  -1   3        0.60       -0.63      1.27 o
  -7  -1   3       48.18       38.73      2.56 o
  -6  -1   3      191.76      190.21      5.03 o
  -5  -1   3       46.53       42.46      1.60 o
  -4  -1   3       69.48       74.90      1.48 o
  -3  -1   3      351.70      488.22      5.22 o
  -2  -1   3     1456.74     1553.33     21.52 o
  -1  -1   3       48.09       60.80      3.15 o
   0  -1   3     4996.85     4943.52    110.42 o
   1  -1   3     1894.83     1876.49     21.09 o
   2  -1   3     1019.19     1072.89     12.77 o
   3  -1   3     1090.83     1133.75     12.23 o
   4  -1   3     1095.14     1072.50     11.76 o
   5  -1   3       96.11       86.80      2.23 o
   6  -1   3        0.68        6.30      1.24 o
   7  -1   3        0.00        1.24      1.21 o
   8  -1   3      114.70      136.07      5.09 o
   9  -1   3       36.56       41.68      4.88 o
  10  -1   3       10.20       10.98      3.10 o
  11  -1   3        0.21       -0.29      3.73 o
 -11   0   3        0.18       -0.91      2.23 o
 -10   0   3       13.32       14.63      2.44 o
  -9   0   3        9.80       13.69      2.20 o
  -8   0   3       10.66        3.47      1.52 o
  -7   0   3       90.49      101.11      3.53 o
  -6   0   3      637.59      588.33      7.91 o
  -5   0   3        3.59        3.24      0.84 o
  -4   0   3     1963.06     2022.35     18.86 o
  -3   0   3       32.02       33.03      0.86 o
  -2   0   3     3249.79     3491.65     52.99 o
  -1   0   3      493.89      450.39     17.82 o
   0   0   3    11457.55    11681.82    260.41 o
   1   0   3     1654.07     1584.80     19.88 o
   2   0   3     1221.60     1156.95     16.75 o
   3   0   3       18.00       12.80      0.76 o
   4   0   3      179.21      160.99      4.49 o
   5   0   3       72.87       68.47      1.86 o
   6   0   3      350.42      304.87      5.25 o
   7   0   3       41.06       31.04      2.02 o
   8   0   3       68.00       53.53      3.71 o
   9   0   3       19.28       23.66      3.51 o
  10   0   3       10.80       13.06      3.15 o
  11   0   3        0.73       -1.58      3.15 o
 -11   1   3       13.98       14.34      5.16 o
 -10   1   3       11.37       11.44      2.26 o
  -9   1   3       79.56       93.72      4.33 o
  -8   1   3       40.91       33.01      3.18 o
  -7   1   3        7.26       10.04      1.40 o
  -6   1   3       10.87        7.12      1.04 o
  -5   1   3      187.85      176.58      3.63 o
  -4   1   3      672.00      681.08      7.21 o
  -3   1   3     3789.59     3828.15     37.04 o
  -2   1   3     2080.52     1998.80     40.87 o
  -1   1   3      202.09      251.40      3.62 o
   0   1   3      819.22      906.28     21.22 o
   1   1   3     3742.97     3961.45     51.12 o
   2   1   3       17.20        6.50      0.55 o
   3   1   3      916.72     1029.11     10.46 o
   4   1   3      171.13      140.15      4.49 o
   5   1   3      460.15      469.11      9.15 o
   6   1   3      272.28      250.50      4.66 o
   7   1   3       72.97       79.20      2.90 o
   8   1   3        1.70        0.36      1.30 o
   9   1   3       22.65       17.10      2.22 o
  10   1   3        5.78       -1.72      3.44 o
  11   1   3        2.80        1.43      4.02 o
 -11   2   3        1.12       -1.58      3.15 o
 -10   2   3       10.47        8.45      2.94 o
  -9   2   3       18.06       21.52      2.46 o
  -8   2   3        9.89        5.89      1.99 o
  -7   2   3      165.74      166.69      4.16 o
  -6   2   3       60.85       41.68      1.86 o
  -5   2   3      118.67      126.79      2.64 o
  -4   2   3      697.44      688.98      7.33 o
  -3   2   3      106.44       93.35      1.95 o
  -2   2   3        0.35        3.99      0.62 o
  -1   2   3      961.81     1110.90     13.88 o
   0   2   3     5888.43     6478.21     70.09 o
   1   2   3     3832.71     4214.06     50.58 o
   2   2   3     2555.20     2520.98     33.30 o
   3   2   3      316.57      408.88      5.35 o
   4   2   3      902.16      810.10     11.11 o
   5   2   3      125.92      119.65      2.62 o
   6   2   3      244.94      213.91      4.27 o
   7   2   3      416.82      413.49      6.86 o
   8   2   3       63.18       60.09      3.31 o
   9   2   3       26.93       24.94      3.02 o
  10   2   3        5.37        7.17      4.59 o
  11   2   3        6.83       18.07      6.02 o
 -11   3   3        0.44        4.02      3.44 o
 -10   3   3       67.79       69.76      5.68 o
  -9   3   3       15.25       14.32      3.04 o
  -8   3   3       34.36       34.77      3.16 o
  -7   3   3       83.52      110.52      4.60 o
  -6   3   3        0.48        3.83      1.22 o
  -5   3   3      312.03      342.96      4.89 o
  -4   3   3      155.24      130.21      2.27 o
  -3   3   3      699.48      756.28      8.41 o
  -2   3   3      349.23      305.57      4.76 o
  -1   3   3     2035.26     2300.90     23.35 o
   0   3   3     5347.18     5380.13     58.31 o
   1   3   3      266.89      290.50      3.99 o
   2   3   3      278.18      210.34      3.93 o
   3   3   3      347.40      359.34      5.28 o
   4   3   3      576.52      552.23      8.59 o
   5   3   3      158.23      141.54      3.56 o
   6   3   3      199.26      167.75      4.51 o
   7   3   3       10.71        8.51      1.40 o
   8   3   3       52.61       55.52      3.21 o
   9   3   3        2.64       -0.26      2.87 o
  10   3   3        4.23       10.32      5.16 o
  11   3   3        0.45        0.29      4.02 o
 -11   4   3        1.60        2.29      4.02 o
 -10   4   3        2.26        3.30      2.64 o
  -9   4   3        0.11        2.48      2.27 o
  -8   4   3      131.10      145.04      5.35 o
  -7   4   3       50.09       33.85      2.76 o
  -6   4   3       89.52      104.74      3.96 o
  -5   4   3       36.38       27.09      1.77 o
  -4   4   3      150.55      135.12      2.22 o
  -3   4   3        9.27        5.02      0.55 o
  -2   4   3     1142.13     1148.78     13.53 o
  -1   4   3        0.49        0.04      0.28 o
   0   4   3     2968.24     2996.34     30.14 o
   1   4   3      392.40      430.87      5.37 o
   2   4   3     1035.22     1051.96     12.65 o
   3   4   3      140.09      121.25      3.42 o
   4   4   3       79.93       91.43      2.92 o
   5   4   3       35.93       39.92      1.85 o
   6   4   3        2.05        7.40      2.15 o
   7   4   3       24.70       41.64      3.25 o
   8   4   3       12.97        8.98      2.61 o
   9   4   3        6.20       15.44      3.87 o
  10   4   3        0.01        3.58      2.84 o
  11   4   3       10.79       20.08      6.60 o
 -11   5   3        0.01       -1.58      3.15 o
 -10   5   3        0.05        1.00      2.44 o
  -9   5   3       33.10       32.82      3.95 o
  -8   5   3       25.23       15.50      2.42 o
  -7   5   3      141.34      146.90      5.53 o
  -6   5   3        7.01        5.79      1.24 o
  -5   5   3      205.71      220.43      4.73 o
  -4   5   3      172.60      209.57      3.73 o
  -3   5   3     5136.09     5406.73     53.49 o
  -2   5   3      560.50      586.96      6.93 o
  -1   5   3      145.34      118.62      2.69 o
   0   5   3        0.72        1.46      0.46 o
   1   5   3     1484.41     1486.30     22.01 o
   2   5   3      599.02      714.03     10.18 o
   3   5   3      649.62      610.25      9.05 o
   4   5   3      140.06      127.13      2.89 o
   5   5   3      706.59      681.50     10.25 o
   6   5   3       43.68       51.89      3.07 o
   7   5   3      392.51      396.05      7.67 o
   8   5   3       50.89       51.62      7.17 o
   9   5   3       36.37       36.14      6.88 o
  10   5   3        0.32       -1.86      3.73 o
  11   5   3        6.75        2.29      4.88 o
 -11   6   3        0.71       -0.29      4.02 o
 -10   6   3        3.24        2.87      3.15 o
  -9   6   3        4.71        4.45      2.02 o
  -8   6   3        1.89       -0.18      1.58 o
  -7   6   3       28.33       19.62      2.36 o
  -6   6   3       73.15       72.83      3.62 o
  -5   6   3       31.83       27.02      2.58 o
  -4   6   3      596.82      588.82     10.64 o
  -3   6   3      377.62      376.10      5.24 o
  -2   6   3       95.74       89.19      2.00 o
  -1   6   3      299.01      324.07      4.82 o
   0   6   3      654.54      754.84      8.62 o
   1   6   3       63.45       46.34      1.53 o
   2   6   3     2164.58     2305.39     23.30 o
   3   6   3      583.47      601.67      8.05 o
   4   6   3       64.59       74.79      3.60 o
   5   6   3       11.29        7.94      1.52 o
   6   6   3       39.70       53.37      7.03 o
   7   6   3       17.43       18.07      4.88 o
   8   6   3       63.63       61.95      8.03 o
   9   6   3        7.09       10.90      4.88 o
  10   6   3        3.11       -0.29      4.02 o
  11   6   3        2.60        7.46      5.45 o
 -10   7   3       32.42       31.56      4.56 o
  -9   7   3       21.88       20.59      3.03 o
  -8   7   3      120.43      109.44      4.97 o
  -7   7   3       44.12       40.29      3.30 o
  -6   7   3      194.32      178.95      5.52 o
  -5   7   3      543.01      559.91      9.31 o
  -4   7   3     1251.62     1166.48     16.14 o
  -3   7   3       27.69       36.45      2.58 o
  -2   7   3      329.77      313.15      5.11 o
  -1   7   3      490.48      484.74      6.15 o
   0   7   3     1322.63     1281.53     12.70 o
   1   7   3      156.12      145.98      2.96 o
   2   7   3       56.35       67.96      1.82 o
   3   7   3       20.41       19.93      1.25 o
   4   7   3      206.31      206.91      5.22 o
   5   7   3      305.88      315.59     14.48 o
   6   7   3      416.81      406.10     16.63 o
   7   7   3      227.15      235.17     12.91 o
   8   7   3       21.64       14.63      5.45 o
   9   7   3       71.66       69.98      9.75 o
  10   7   3       20.85       20.94      6.60 o
  11   7   3       25.56       24.38      7.46 o
 -10   8   3        1.43       -1.58      3.15 o
  -9   8   3       26.22       40.55      3.75 o
  -8   8   3       17.30       15.47      2.64 o
  -7   8   3      123.66      140.84      6.96 o
  -6   8   3       83.50       95.27      4.68 o
  -5   8   3       13.85       12.81      2.94 o
  -4   8   3       81.97       83.93      3.14 o
  -3   8   3      244.89      230.02      4.34 o
  -2   8   3      139.92      137.89      3.44 o
  -1   8   3       46.16       52.69      1.77 o
   0   8   3       10.23        8.90      0.92 o
   1   8   3       60.81       68.92      1.75 o
   2   8   3      813.53      764.91      8.39 o
   3   8   3      312.59      290.99      4.97 o
   4   8   3      105.55      125.12      4.12 o
   5   8   3      271.82      274.49      6.74 o
   6   8   3       13.32        9.46      3.73 o
   7   8   3       38.37       38.72      7.17 o
   8   8   3        0.07       -1.72      3.44 o
   9   8   3       14.18       10.32      5.45 o
  10   8   3        0.27        0.29      4.88 o
 -10   9   3        0.87       -1.72      3.44 o
  -9   9   3        0.61       -0.59      2.41 o
  -8   9   3        3.27        9.19      2.82 o
  -7   9   3        9.39        9.47      2.25 o
  -6   9   3        0.75        3.10      1.69 o
  -5   9   3      115.54       99.86      3.53 o
  -4   9   3      310.30      303.75      8.40 o
  -3   9   3       19.53       25.17      2.46 o
  -2   9   3     1343.36     1369.80     16.40 o
  -1   9   3       18.35       20.22      2.17 o
   0   9   3      690.47      687.46      7.87 o
   1   9   3      354.79      348.33      4.81 o
   2   9   3      609.73      622.35      8.54 o
   3   9   3      417.72      379.82      6.50 o
   4   9   3        6.13        4.58      1.47 o
   5   9   3       76.00       79.09     12.05 o
   6   9   3       85.88       67.78      5.88 o
   7   9   3       61.46       58.79      8.03 o
   8   9   3        5.70       14.05      5.45 o
   9   9   3        0.00       -2.15      4.30 o
  10   9   3        1.98        0.57      5.16 o
 -10  10   3        9.52        9.18      4.59 o
  -9  10   3        0.26        0.38      2.53 o
  -8  10   3        2.59        1.91      5.74 o
  -7  10   3        1.59        2.87      2.43 o
  -6  10   3      102.11      116.83      6.07 o
  -5  10   3        2.98        5.85      9.32 o
  -4  10   3      127.32      121.53      3.86 o
  -3  10   3      924.59      968.40     12.62 o
  -2  10   3     1091.93     1044.20     13.27 o
  -1  10   3        1.94        0.61      0.82 o
   0  10   3      502.11      440.88      6.85 o
   1  10   3        8.74        7.76      2.50 o
   2  10   3        0.17        2.59      1.74 o
   3  10   3        2.77        3.55      1.19 o
   4  10   3        2.39        1.81      1.33 o
   5  10   3        6.94        9.34      3.73 o
   6  10   3        7.35        9.46      2.69 o
   7  10   3       41.99       42.73      7.17 o
   8  10   3        0.28        5.16      4.88 o
   9  10   3        2.58        5.74      5.16 o
  10  10   3        1.02        5.74      5.74 o
  -9  11   3        1.22        6.02      2.84 o
  -8  11   3        8.00        4.83      5.31 o
  -7  11   3        3.23        5.13      2.87 o
  -6  11   3       24.50       15.64      4.88 o
  -5  11   3        1.09        0.54      1.92 o
  -4  11   3       48.42       41.94      6.31 o
  -3  11   3      390.54      370.24      8.30 o
  -2  11   3        6.27        8.41      3.20 o
  -1  11   3       49.28       48.47      3.08 o
   0  11   3        0.00       -0.10      1.16 o
   1  11   3      328.13      333.11      7.33 o
   2  11   3      223.65      214.93      5.73 o
   3  11   3       72.48       77.38      3.28 o
   4  11   3      150.28      153.71      5.34 o
   5  11   3       30.23       38.96      3.25 o
   6  11   3        1.65       -1.00      2.00 o
   7  11   3       97.17       92.35     10.32 o
   8  11   3        0.12       -0.57      4.30 o
   9  11   3        4.12        9.18      6.31 o
  -9  12   3        2.85        2.87      4.30 o
  -8  12   3        1.29        0.00      3.73 o
  -7  12   3       93.75      109.84      9.18 o
  -6  12   3        2.53        5.74      3.44 o
  -5  12   3       56.68       41.30      5.74 o
  -4  12   3        3.94        7.74      3.15 o
  -3  12   3        3.50        4.12      2.12 o
  -2  12   3       11.34       11.03      2.53 o
  -1  12   3      255.59      240.40     17.78 o
   0  12   3        9.81       11.06      2.43 o
   1  12   3      252.89      265.72      8.31 o
   2  12   3       50.81       63.82      3.69 o
   3  12   3      126.00      113.53      4.45 o
   4  12   3        0.15        1.93      1.64 o
   5  12   3      122.93      130.02      7.39 o
   6  12   3        1.84        2.68      1.96 o
   7  12   3        4.33       -0.57      4.30 o
   8  12   3        0.60        8.60      5.45 o
   9  12   3       12.86       26.67      7.74 o
  -8  13   3       15.96       18.64      5.45 o
  -7  13   3        2.42        0.29      3.15 o
  -6  13   3       46.18       58.51      7.46 o
  -5  13   3        6.49        7.74      3.73 o
  -4  13   3       54.27       74.57      7.74 o
  -3  13   3      146.97      171.33      6.99 o
  -2  13   3      111.92       99.09      5.27 o
  -1  13   3       29.19       36.27      3.75 o
   0  13   3       25.72       26.70      6.88 o
   1  13   3       16.19       15.86      2.84 o
   2  13   3       15.72       19.94      5.88 o
   3  13   3      143.23      138.17      6.39 o
   4  13   3        7.82        6.60      3.44 o
   5  13   3       10.95        4.30      3.73 o
   6  13   3        1.05        2.59      2.15 o
   7  13   3       11.26        8.08      3.65 o
   8  13   3        1.61        3.24      3.51 o
  -8  14   3        1.25        5.45      4.59 o
  -7  14   3        8.38       12.05      4.59 o
  -6  14   3        0.05       -1.43      2.87 o
  -5  14   3        6.91        5.16      4.02 o
  -4  14   3       10.10        2.87      3.44 o
  -3  14   3       17.13       22.35      7.74 o
  -2  14   3       15.19       14.47      2.94 o
  -1  14   3       42.33       42.70     12.62 o
   0  14   3       11.89        7.30      5.16 o
   1  14   3       85.49       95.47      5.37 o
   2  14   3       15.41       13.53      2.94 o
   3  14   3       36.33       37.28      6.31 o
   4  14   3        8.48       15.20      4.59 o
   5  14   3      134.23      124.47      9.46 o
   6  14   3        4.32        9.75      4.30 o
   7  14   3       35.56       34.70      7.74 o
   8  14   3        0.12        3.73      5.74 o
  -7  15   3        1.17        2.58      4.02 o
  -6  15   3        0.02       -1.15      3.73 o
  -5  15   3        2.05        2.01      3.73 o
  -4  15   3       23.24       19.79      5.16 o
  -3  15   3       21.21       12.49      3.14 o
  -2  15   3        0.01        0.99      3.73 o
  -1  15   3      107.12      111.96     11.33 o
   0  15   3        4.59       11.33      2.94 o
   1  15   3       32.08       29.98      7.74 o
   2  15   3       10.22        6.88      2.61 o
   3  15   3       28.10       30.40      5.74 o
   4  15   3       45.66       37.28      6.31 o
   5  15   3        1.28        0.57      3.73 o
   6  15   3       13.67       12.91      4.88 o
  -6  16   3        6.67       10.32      4.88 o
  -5  16   3        0.96        2.87      4.02 o
  -4  16   3       11.45       14.34      5.16 o
  -3  16   3        5.85        3.44      2.82 o
  -2  16   3       17.71       27.62      4.04 o
  -1  16   3        9.47       15.94      3.44 o
   0  16   3       34.23       34.14      4.56 o
   1  16   3       12.08       14.08      3.14 o
   2  16   3       39.01       50.19      7.46 o
   3  16   3       12.36        8.32      4.59 o
   4  16   3        8.45       10.90      4.88 o
   5  16   3        0.72        1.72      3.73 o
   6  16   3        1.52       -1.72      3.44 o
  -5  17   3       10.90        8.60      4.88 o
  -4  17   3       19.45       14.34      5.45 o
  -3  17   3        0.19        1.34      3.30 o
  -2  17   3        0.24       -0.46      2.73 o
  -1  17   3       29.95       22.94      7.89 o
   0  17   3        0.22        7.46      3.04 o
   1  17   3        2.03        2.87      4.02 o
   2  17   3        1.21        2.58      4.02 o
   3  17   3       42.90       32.98      6.60 o
   4  17   3       10.75       10.61      4.59 o
   5  17   3       11.36        2.58      4.30 o
  -3  18   3        0.00       -0.27      3.73 o
  -2  18   3       15.80       15.46      4.73 o
  -1  18   3        0.07       -0.02      2.82 o
   0  18   3       15.31       15.32      5.59 o
   1  18   3        2.25        9.75      4.88 o
   2  18   3       16.27        9.46      4.30 o
   3  18   3       19.67       17.78      5.74 o
   4  18   3        3.85       -1.58      3.15 o
  -1  19   3        4.17        5.38      3.58 o
   1  19   3        0.07        0.57      3.73 o
  -2 -18   4        2.28        3.65      2.94 o
  -1 -18   4        0.36        0.26      2.82 o
   0 -18   4        0.33        0.92      2.94 o
   1 -18   4        0.79       -1.58      3.15 o
   2 -18   4        0.65       -0.94      2.82 o
  -4 -17   4        0.33       -0.50      2.07 o
  -3 -17   4        5.17        4.71      2.43 o
  -2 -17   4        3.73       -0.62      2.26 o
  -1 -17   4        2.67       -0.94      1.87 o
   0 -17   4        0.05       -0.82      1.95 o
   1 -17   4        3.10        0.92      2.55 o
   2 -17   4        6.63        5.56      3.23 o
   3 -17   4        0.02       -0.07      2.94 o
   4 -17   4        9.62       10.43      3.75 o
  -5 -16   4        1.12       -0.35      2.32 o
  -4 -16   4        8.06        5.54      2.29 o
  -3 -16   4        3.34        4.08      1.74 o
  -2 -16   4        0.04       -0.78      1.57 o
  -1 -16   4       12.74        7.56      2.53 o
   0 -16   4       29.05       26.80      3.40 o
   1 -16   4       20.19       20.92      3.20 o
   2 -16   4       26.91       33.09      4.65 o
   3 -16   4        4.11        0.72      2.64 o
   4 -16   4        2.58        4.02      2.84 o
   5 -16   4        0.66        3.15      4.30 o
  -6 -15   4        5.37        2.01      3.65 o
  -5 -15   4       62.86       57.09      4.27 o
  -4 -15   4       20.40       26.21      3.48 o
  -3 -15   4       66.31       71.64      3.58 o
  -2 -15   4        0.12        0.59      1.60 o
  -1 -15   4       19.42       20.06      2.22 o
   0 -15   4       16.10       12.86      2.24 o
   1 -15   4       17.79       22.66      3.08 o
   2 -15   4       22.49       20.09      2.91 o
   3 -15   4       12.96       17.41      3.65 o
   4 -15   4        1.04       -1.12      2.23 o
   5 -15   4        4.85        8.32      4.88 o
   6 -15   4       18.29       17.21      5.45 o
  -7 -14   4        0.09       -2.15      4.30 o
  -6 -14   4        1.19       -1.31      2.61 o
  -5 -14   4       19.98       24.24      2.99 o
  -4 -14   4       22.24       19.08      2.64 o
  -3 -14   4       18.75       14.64      2.41 o
  -2 -14   4       77.92       70.75      3.31 o
  -1 -14   4       10.65       11.99      1.67 o
   0 -14   4       27.39       27.10      2.14 o
   1 -14   4        1.30        2.06      1.76 o
   2 -14   4       27.41       29.30      3.24 o
   3 -14   4       19.67       20.52      3.45 o
   4 -14   4        3.11        5.39      2.73 o
   5 -14   4        2.17       -1.72      3.44 o
   6 -14   4       10.86       24.38      6.02 o
   7 -14   4       15.92       11.19      5.16 o
  -8 -13   4       16.21       19.25      5.59 o
  -7 -13   4        1.08        0.83      3.43 o
  -6 -13   4        6.64       14.68      4.00 o
  -5 -13   4       20.86       15.08      2.49 o
  -4 -13   4       25.31       36.39      3.20 o
  -3 -13   4       69.85       82.91      4.36 o
  -2 -13   4      182.48      183.25      4.50 o
  -1 -13   4        0.02       -0.13      1.01 o
   0 -13   4       17.55       21.06      1.74 o
   1 -13   4        2.31        0.04      1.05 o
   2 -13   4       82.90       74.58      3.89 o
   3 -13   4       15.57       15.96      2.55 o
   4 -13   4       30.66       29.77      3.85 o
   5 -13   4       14.56       17.49      4.88 o
   6 -13   4       70.48       77.15      8.60 o
   7 -13   4       40.88       47.90      7.46 o
   8 -13   4       28.28       25.24      6.31 o
  -8 -12   4        0.06        1.69      3.23 o
  -7 -12   4       14.31       13.54      5.31 o
  -6 -12   4       34.22       34.06      9.75 o
  -5 -12   4        3.82        0.87      1.81 o
  -4 -12   4        1.22        1.33      1.64 o
  -3 -12   4        5.92        8.53      2.65 o
  -2 -12   4       22.19       17.98      1.83 o
  -1 -12   4       17.25       13.55      1.64 o
   0 -12   4       66.89       61.77      3.25 o
   1 -12   4       21.33       17.50      1.65 o
   2 -12   4      122.68      119.64      3.66 o
   3 -12   4       13.41       15.88      1.80 o
   4 -12   4       86.99       96.48      5.57 o
   5 -12   4        7.40        6.60      3.73 o
   6 -12   4       29.67       19.79      5.16 o
   7 -12   4        0.50        2.01      4.02 o
   8 -12   4        0.32        6.88      4.30 o
  -9 -11   4        8.07        1.84      2.70 o
  -8 -11   4        1.31        3.98      5.16 o
  -7 -11   4       47.84       38.39      5.23 o
  -6 -11   4        2.94        6.16      3.14 o
  -5 -11   4       63.69       56.29      3.61 o
  -4 -11   4        0.69        1.51      1.38 o
  -3 -11   4       11.07       10.92      1.77 o
  -2 -11   4        0.50        1.82      1.31 o
  -1 -11   4      153.08      140.81      3.39 o
   0 -11   4       55.41       65.76      2.56 o
   1 -11   4       68.91       66.06      3.45 o
   2 -11   4      238.19      236.12      4.54 o
   3 -11   4      142.20      144.00      3.89 o
   4 -11   4       50.27       59.64      5.07 o
   5 -11   4       98.90      131.35      8.89 o
   6 -11   4        9.71       10.90      4.02 o
   7 -11   4       50.65       47.90      6.88 o
   8 -11   4       17.32       16.63      4.88 o
   9 -11   4        6.68        8.03      4.30 o
  -9 -10   4        2.13        2.43      2.74 o
  -8 -10   4       49.75       53.33      4.74 o
  -7 -10   4        2.72        2.76      2.82 o
  -6 -10   4       51.22       38.42      4.40 o
  -5 -10   4       24.89       21.48      2.05 o
  -4 -10   4      377.35      361.84      6.98 o
  -3 -10   4        6.08        3.76      1.28 o
  -2 -10   4      430.73      394.75      7.08 o
  -1 -10   4      229.74      231.41      4.23 o
   0 -10   4      665.76      639.96      7.93 o
   1 -10   4       20.49       24.33      1.55 o
   2 -10   4      338.31      297.56      4.66 o
   3 -10   4        0.20       -0.42      0.83 o
   4 -10   4      174.85      190.91      5.08 o
   5 -10   4      139.75      121.81      5.98 o
   6 -10   4        7.35        8.89      2.64 o
   7 -10   4        6.47        2.29      3.44 o
   8 -10   4        2.04        6.88      4.02 o
   9 -10   4        1.52       -0.57      3.73 o
 -10  -9   4        0.41       -0.54      2.44 o
  -9  -9   4        0.66        0.34      2.41 o
  -8  -9   4        0.77        4.80      2.52 o
  -7  -9   4       51.44       45.60      5.14 o
  -6  -9   4       27.78       28.53      3.16 o
  -5  -9   4       11.92        7.13      1.45 o
  -4  -9   4        3.70        1.63      1.20 o
  -3  -9   4      586.31      528.49      8.47 o
  -2  -9   4     1201.68     1177.50     15.09 o
  -1  -9   4       67.20       64.07      2.41 o
   0  -9   4      314.86      312.20      4.73 o
   1  -9   4        2.43        2.01      0.84 o
   2  -9   4        6.85       12.04      1.30 o
   3  -9   4        9.17       13.68      1.20 o
   4  -9   4       36.99       31.01      2.05 o
   5  -9   4        1.17        4.26      2.12 o
   6  -9   4       81.97       76.19      5.27 o
   7  -9   4       65.38       69.18      5.48 o
   8  -9   4        0.09       -1.43      2.87 o
   9  -9   4       13.78       13.48      4.30 o
  10  -9   4        4.20        6.02      4.02 o
 -10  -8   4        2.98        6.69      2.89 o
  -9  -8   4       43.42       51.19      6.59 o
  -8  -8   4        1.11       -0.47      2.15 o
  -7  -8   4       48.81       53.61      5.35 o
  -6  -8   4        9.08        7.99      1.74 o
  -5  -8   4       90.35       95.16      3.38 o
  -4  -8   4       58.65       55.83      2.76 o
  -3  -8   4      485.62      475.09      7.65 o
  -2  -8   4      141.23      137.37      3.60 o
  -1  -8   4     1292.54     1320.75     14.56 o
   0  -8   4       63.31       62.96      2.15 o
   1  -8   4      257.19      250.96      3.92 o
   2  -8   4        0.13        0.15      0.61 o
   3  -8   4        9.63        5.28      0.86 o
   4  -8   4        0.45       -0.14      0.81 o
   5  -8   4      251.55      277.18      8.51 o
   6  -8   4      125.66       96.95      5.06 o
   7  -8   4       19.75       17.77      3.14 o
   8  -8   4       44.96       42.86      9.75 o
   9  -8   4        1.83        3.15      3.44 o
  10  -8   4        6.14        6.60      4.02 o
 -10  -7   4        0.01        1.09      2.47 o
  -9  -7   4        0.01        1.91      2.31 o
  -8  -7   4       22.65       15.99      3.03 o
  -7  -7   4       10.66        9.50      2.26 o
  -6  -7   4      261.84      260.49      6.54 o
  -5  -7   4      106.65      111.92      4.03 o
  -4  -7   4      650.95      630.59      8.41 o
  -3  -7   4      588.87      548.97      8.21 o
  -2  -7   4      393.29      411.75      6.58 o
  -1  -7   4      989.80     1019.40     11.53 o
   0  -7   4      224.16      206.86      3.59 o
   1  -7   4      361.12      378.24      4.91 o
   2  -7   4     1178.95     1181.35     11.96 o
   3  -7   4       43.60       54.90      1.78 o
   4  -7   4      578.75      552.69      8.17 o
   5  -7   4       22.07       28.80      3.04 o
   6  -7   4        0.88        6.88      2.23 o
   7  -7   4       31.59       37.94      4.04 o
   8  -7   4        1.20        1.98      2.20 o
   9  -7   4       23.35       21.21      3.51 o
  10  -7   4        2.69        2.87      3.73 o
 -10  -6   4        4.12        3.81      2.57 o
  -9  -6   4        4.10        1.20      2.30 o
  -8  -6   4      103.14      111.00      5.71 o
  -7  -6   4        1.71        1.57      1.76 o
  -6  -6   4       24.41       19.25      3.24 o
  -5  -6   4      296.20      271.36      7.40 o
  -4  -6   4      363.25      340.29      5.25 o
  -3  -6   4      117.47      112.06      4.28 o
  -2  -6   4      295.77      295.26      5.08 o
  -1  -6   4      107.01      108.15      2.91 o
   0  -6   4      457.46      483.07      6.34 o
   1  -6   4        1.68        1.76      0.73 o
   2  -6   4       76.21       75.71      1.55 o
   3  -6   4       77.25       91.42      3.41 o
   4  -6   4      350.97      327.95      4.97 o
   5  -6   4      425.30      445.38      7.08 o
   6  -6   4       17.16       17.01      2.61 o
   7  -6   4        4.80       10.40      2.41 o
   8  -6   4        1.23       -0.96      2.00 o
   9  -6   4        9.16        4.59      2.87 o
  10  -6   4        0.23        3.57      2.61 o
  11  -6   4        9.97        7.46      4.02 o
 -11  -5   4       18.07       22.13      3.67 o
 -10  -5   4       18.41       27.33      3.94 o
  -9  -5   4       28.94       38.03      3.95 o
  -8  -5   4       50.30       58.17      4.47 o
  -7  -5   4        0.14       -0.82      1.64 o
  -6  -5   4       56.91       60.42      4.85 o
  -5  -5   4      622.65      583.93      8.70 o
  -4  -5   4      127.40      121.48      2.63 o
  -3  -5   4      205.01      219.49      3.01 o
  -2  -5   4     2667.59     2730.07     23.63 o
  -1  -5   4     1216.34     1330.49     12.96 o
   0  -5   4     5359.30     5591.01     52.50 o
   1  -5   4      180.41      231.18      2.75 o
   2  -5   4       17.90       27.46      1.62 o
   3  -5   4       25.59       22.21      1.11 o
   4  -5   4      220.10      234.60      5.90 o
   5  -5   4      542.36      500.63      7.51 o
   6  -5   4        2.92        6.65      1.66 o
   7  -5   4        0.18        0.07      1.71 o
   8  -5   4       23.08       20.62      3.23 o
   9  -5   4        6.56       17.77      3.30 o
  10  -5   4        1.97        2.80      2.69 o
  11  -5   4        4.24        3.73      4.88 o
 -11  -4   4        0.02       -1.21      2.42 o
 -10  -4   4        0.03        1.07      2.31 o
  -9  -4   4        0.81        3.35      2.26 o
  -8  -4   4        8.42        8.67      2.37 o
  -7  -4   4       11.98        9.06      2.01 o
  -6  -4   4        7.77       12.35      2.15 o
  -5  -4   4       56.98       48.72      3.12 o
  -4  -4   4       90.43       82.34      2.27 o
  -3  -4   4        9.44       10.46      0.88 o
  -2  -4   4     3538.69     3667.28     33.25 o
  -1  -4   4      773.62      775.94      7.80 o
   0  -4   4     2739.94     2659.37     28.33 o
   1  -4   4     1286.78     1237.59     11.98 o
   2  -4   4      143.02      140.47      2.24 o
   3  -4   4       13.34       19.01      1.01 o
   4  -4   4        0.25        1.19      0.54 o
   5  -4   4       78.09       79.41      2.53 o
   6  -4   4      191.63      164.43      4.95 o
   7  -4   4       97.65       91.70      3.85 o
   8  -4   4       23.20       21.48      3.17 o
   9  -4   4        4.20        4.47      2.41 o
  10  -4   4       45.83       56.06      5.23 o
  11  -4   4        1.08        4.02      4.30 o
 -11  -3   4        0.08        0.00      2.48 o
 -10  -3   4       49.56       38.94      4.92 o
  -9  -3   4        4.59        8.08      2.52 o
  -8  -3   4      170.86      158.51      5.85 o
  -7  -3   4      164.57      179.83      5.90 o
  -6  -3   4      353.86      347.59      6.80 o
  -5  -3   4        0.77        1.22      0.94 o
  -4  -3   4     1191.25     1138.57     10.70 o
  -3  -3   4      216.06      192.44      3.07 o
  -2  -3   4     1403.56     1269.69     14.21 o
  -1  -3   4     1450.87     1501.13     20.74 o
   0  -3   4        6.53       11.70      0.94 o
   1  -3   4      838.81      890.64      9.53 o
   2  -3   4      121.76      106.40      1.98 o
   3  -3   4      383.33      431.29      4.79 o
   4  -3   4      448.61      539.22      6.28 o
   5  -3   4      298.34      313.30      4.90 o
   6  -3   4        3.22        4.08      2.01 o
   7  -3   4       16.51       28.02      3.23 o
   8  -3   4       15.67       17.73      3.04 o
   9  -3   4       90.45       77.76      5.71 o
  10  -3   4        0.01        0.79      2.61 o
  11  -3   4        8.60        9.18      5.16 o
 -11  -2   4        0.69        0.73      2.40 o
 -10  -2   4        0.00       -0.50      2.08 o
  -9  -2   4        0.02        2.27      2.14 o
  -8  -2   4       25.18       20.33      2.16 o
  -7  -2   4       32.10       37.38      2.56 o
  -6  -2   4      506.14      489.28      7.43 o
  -5  -2   4      111.88      105.41      2.46 o
  -4  -2   4      551.62      547.44      5.74 o
  -3  -2   4        3.26        4.01      0.66 o
  -2  -2   4     1457.79     1566.51     19.04 o
  -1  -2   4      299.36      277.69      3.53 o
   0  -2   4      701.18      771.48     18.36 o
   1  -2   4      133.49      173.55      6.94 o
   2  -2   4      343.32      370.51      6.17 o
   3  -2   4      257.73      251.65      3.72 o
   4  -2   4      138.62      155.62      2.91 o
   5  -2   4      445.97      437.20      6.09 o
   6  -2   4      134.68      175.99      6.12 o
   7  -2   4      957.31      918.68     19.12 o
   8  -2   4       29.30       52.41      8.75 o
   9  -2   4      120.59      122.62      6.33 o
  10  -2   4        3.26        0.86      4.02 o
  11  -2   4        1.72        9.18      4.88 o
 -11  -1   4       13.75       16.86      3.20 o
 -10  -1   4       34.21       38.90      3.96 o
  -9  -1   4       71.92       86.44      4.12 o
  -8  -1   4       37.82       31.51      2.50 o
  -7  -1   4        2.85        1.68      1.19 o
  -6  -1   4        0.59        0.43      0.82 o
  -5  -1   4     1221.18     1115.68     12.26 o
  -4  -1   4      608.52      622.19      6.16 o
  -3  -1   4      470.11      492.68      5.86 o
  -2  -1   4     2831.34     2879.20     49.27 o
  -1  -1   4       30.19       17.83      1.43 o
   0  -1   4    17684.88    17198.54    375.42 o
   1  -1   4     4304.30     4441.59     62.52 o
   2  -1   4     2328.98     2364.95     25.46 o
   3  -1   4     1388.55     1362.32     14.57 o
   4  -1   4     2187.99     2217.17     25.07 o
   5  -1   4      306.24      290.54      4.56 o
   6  -1   4      298.01      276.74      5.70 o
   7  -1   4       89.70       76.57      4.55 o
   8  -1   4        2.77        6.57      2.33 o
   9  -1   4        1.26        4.08      3.01 o
  10  -1   4       16.23       12.91      4.88 o
  11  -1   4        0.01       -1.58      3.15 o
 -11   0   4        0.13       -0.92      2.44 o
 -10   0   4       48.12       54.51      3.64 o
  -9   0   4        0.44        2.29      1.65 o
  -8   0   4       49.97       61.28      3.36 o
  -7   0   4        0.05        0.31      0.98 o
  -6   0   4       60.35       58.59      2.12 o
  -5   0   4      207.48      183.66      3.20 o
  -4   0   4        0.20        0.86      0.51 o
  -3   0   4      234.53      201.75      2.82 o
  -2   0   4      150.50      148.21      3.70 o
  -1   0   4      131.65       68.83      3.44 o
   0   0   4    22426.20    23110.26    367.29 o
   1   0   4     1668.64     1709.56     20.91 o
   2   0   4       19.60       21.25      0.94 o
   3   0   4      549.19      536.92      6.52 o
   4   0   4      888.56      963.71     12.03 o
   5   0   4      269.31      248.87      4.62 o
   6   0   4      408.44      361.24      6.78 o
   7   0   4       12.89       22.48      2.45 o
   8   0   4        4.92        7.28      2.41 o
   9   0   4        3.92        8.60      4.02 o
  10   0   4        6.89       10.61      4.59 o
  11   0   4        0.00        3.15      4.30 o
 -11   1   4        1.37       -1.31      2.61 o
 -10   1   4        0.46       -0.16      1.84 o
  -9   1   4        6.09        3.82      1.65 o
  -8   1   4        9.70        6.97      1.63 o
  -7   1   4        0.04       -0.39      0.93 o
  -6   1   4      363.58      374.74      5.53 o
  -5   1   4      155.66      144.98      2.83 o
  -4   1   4      758.75      776.57      7.47 o
  -3   1   4        3.73        2.01      1.00 o
  -2   1   4      332.97      336.70      8.60 o
  -1   1   4        1.35        3.70      0.94 o
   0   1   4     7116.21     7409.14     98.02 o
   1   1   4     7068.10     7391.76     88.45 o
   2   1   4       81.78       85.96      2.52 o
   3   1   4      499.71      503.83      6.19 o
   4   1   4        0.56        2.78      0.70 o
   5   1   4      236.68      263.99      3.81 o
   6   1   4       72.99       78.59      3.60 o
   7   1   4       47.39       48.97      2.84 o
   8   1   4        3.46        1.58      1.83 o
   9   1   4       48.70       43.88      6.88 o
  10   1   4        6.38        4.02      3.73 o
  11   1   4        0.69        2.87      4.59 o
 -11   2   4       20.86       16.63      5.45 o
 -10   2   4        7.38        4.89      2.24 o
  -9   2   4       37.08       34.75      3.29 o
  -8   2   4        0.67        0.99      1.18 o
  -7   2   4        1.11        1.55      1.05 o
  -6   2   4       53.13       49.96      1.95 o
  -5   2   4      152.93      151.00      2.91 o
  -4   2   4      485.62      501.71      5.26 o
  -3   2   4     2282.62     2375.15     23.48 o
  -2   2   4        1.50        5.16      0.74 o
  -1   2   4     1770.47     1788.56     24.64 o
   0   2   4    11101.31    11876.19    163.32 o
   1   2   4     4943.01     5285.26     63.37 o
   2   2   4       58.06       40.49      1.23 o
   3   2   4     1710.74     1832.52     19.13 o
   4   2   4       60.44       52.42      1.85 o
   5   2   4        1.06        1.57      0.59 o
   6   2   4      491.33      439.59     12.22 o
   7   2   4       76.28       86.34      4.17 o
   8   2   4        4.82       -0.57      2.87 o
   9   2   4       30.97       43.59      6.88 o
  10   2   4        0.16       -1.43      2.87 o
  11   2   4        4.71        5.45      4.59 o
 -11   3   4        0.21        1.43      4.02 o
 -10   3   4        0.32        3.73      2.87 o
  -9   3   4       12.04       13.74      3.44 o
  -8   3   4       12.40       10.25      1.75 o
  -7   3   4        0.55        0.90      1.17 o
  -6   3   4      266.26      239.80      4.31 o
  -5   3   4      324.98      296.19      4.48 o
  -4   3   4        6.97        7.39      0.74 o
  -3   3   4     2145.10     2349.99     23.42 o
  -2   3   4      196.86      181.07      3.60 o
  -1   3   4     2755.26     2814.78     30.67 o
   0   3   4     2823.41     2933.26     32.24 o
   1   3   4      212.29      248.90      3.87 o
   2   3   4      311.19      291.46      4.30 o
   3   3   4        0.02        1.02      0.63 o
   4   3   4      322.31      355.46      5.62 o
   5   3   4      122.98      119.53      2.24 o
   6   3   4      836.87      876.70     13.29 o
   7   3   4      113.35       90.92      5.67 o
   8   3   4       10.00       10.90      4.02 o
   9   3   4        1.44        6.02      3.73 o
  10   3   4        4.70        6.88      4.59 o
  11   3   4        0.64        4.59      4.59 o
 -11   4   4        9.94       12.91      4.59 o
 -10   4   4       29.02       29.14      5.02 o
  -9   4   4       26.57       31.06      3.21 o
  -8   4   4      100.67      112.94      4.68 o
  -7   4   4       70.78       60.03      3.58 o
  -6   4   4      693.26      723.15     14.32 o
  -5   4   4       86.03       75.58      2.56 o
  -4   4   4       61.12       80.39      2.43 o
  -3   4   4      478.13      509.30      6.86 o
  -2   4   4     1716.55     1844.96     23.33 o
  -1   4   4     4671.93     4981.36     55.46 o
   0   4   4      422.93      410.53      5.46 o
   1   4   4       33.86       28.50      1.09 o
   2   4   4      345.02      374.42      5.89 o
   3   4   4     4904.25     5075.70     60.17 o
   4   4   4     1091.61     1132.67     13.72 o
   5   4   4      334.66      354.62      5.05 o
   6   4   4      333.89      331.23      6.55 o
   7   4   4      122.77      106.22      5.78 o
   8   4   4       31.62       20.36      5.16 o
   9   4   4        6.96       13.48      4.88 o
  10   4   4        1.11        2.58      4.02 o
  11   4   4        0.33       -1.86      3.73 o
 -11   5   4        0.54       -0.29      4.02 o
 -10   5   4        6.39        5.27      2.61 o
  -9   5   4        7.96       14.88      2.97 o
  -8   5   4        6.35        4.08      1.81 o
  -7   5   4       52.47       58.97      3.64 o
  -6   5   4      216.50      192.90      5.51 o
  -5   5   4       42.58       44.61      2.29 o
  -4   5   4       43.19       36.70      1.92 o
  -3   5   4      527.95      483.66      6.04 o
  -2   5   4      185.15      221.06      3.30 o
  -1   5   4     3029.68     3225.19     39.73 o
   0   5   4      110.74      135.73      2.42 o
   1   5   4      365.94      360.02      7.12 o
   2   5   4       27.23       27.24      1.52 o
   3   5   4      811.52      777.09     11.08 o
   4   5   4      104.74      108.62      2.68 o
   5   5   4      332.03      319.20      6.68 o
   6   5   4      180.48      141.82      5.96 o
   7   5   4       42.46       56.85      5.06 o
   8   5   4       47.29       40.15      6.60 o
   9   5   4       15.18        8.60      4.30 o
  10   5   4        3.42        3.44      4.30 o
  11   5   4        1.90       -0.57      4.30 o
 -11   6   4        0.54        6.31      4.30 o
 -10   6   4        4.29       -0.69      2.33 o
  -9   6   4        7.38        9.96      2.45 o
  -8   6   4       24.47       29.14      2.94 o
  -7   6   4       67.39       52.32      3.57 o
  -6   6   4      270.12      275.63      9.39 o
  -5   6   4       75.73       73.78      2.90 o
  -4   6   4     2282.15     2123.46     26.85 o
  -3   6   4     1136.63     1147.55     15.42 o
  -2   6   4     4243.60     4224.66     38.78 o
  -1   6   4     1685.40     1628.14     16.84 o
   0   6   4      740.90      716.81      9.51 o
   1   6   4      422.49      374.24      5.38 o
   2   6   4        4.78        6.40      0.81 o
   3   6   4        1.38       -0.42      0.83 o
   4   6   4      707.96      707.79      9.45 o
   5   6   4      115.82      125.62      5.10 o
   6   6   4      186.72      184.12     10.32 o
   7   6   4        4.87        8.60      4.02 o
   8   6   4       38.36       63.10      8.32 o
   9   6   4        2.84       10.90      5.16 o
  10   6   4       12.48       12.91      5.74 o
  11   6   4        0.02        2.58      5.45 o
 -10   7   4        2.13        5.87      2.89 o
  -9   7   4        2.41       -0.89      1.87 o
  -8   7   4        0.17        1.95      1.86 o
  -7   7   4       13.34       15.51      2.35 o
  -6   7   4       29.86       30.30      2.69 o
  -5   7   4      512.69      498.28      9.93 o
  -4   7   4       26.35       31.51      2.10 o
  -3   7   4      512.09      500.49      7.16 o
  -2   7   4      137.05      128.49      4.10 o
  -1   7   4      230.97      195.64      3.28 o
   0   7   4      107.02      104.04      2.03 o
   1   7   4      139.92      128.42      2.77 o
   2   7   4        7.06       10.45      0.83 o
   3   7   4        0.02       -0.32      0.65 o
   4   7   4        1.23       -1.00      2.01 o
   5   7   4       28.64       27.96      3.02 o
   6   7   4        1.20       -1.15      2.29 o
   7   7   4        0.04       -1.43      3.15 o
   8   7   4        7.47       20.36      5.45 o
   9   7   4        0.71       -0.57      4.59 o
  10   7   4        0.58        0.86      4.88 o
 -10   8   4        0.35        4.30      4.02 o
  -9   8   4       39.78       39.29      3.81 o
  -8   8   4        0.08        2.53      1.84 o
  -7   8   4      113.88      115.79      4.91 o
  -6   8   4       23.81       28.28      2.86 o
  -5   8   4       23.16       20.93      2.36 o
  -4   8   4      995.40      961.96     14.06 o
  -3   8   4     1418.08     1416.34     16.86 o
  -2   8   4       31.42       29.31      1.66 o
  -1   8   4     1224.84     1192.39     14.31 o
   0   8   4     1772.60     1866.20     18.08 o
   1   8   4       57.37       55.18      2.30 o
   2   8   4        4.16        7.92      0.90 o
   3   8   4      674.82      653.27      8.94 o
   4   8   4       49.94       46.86      3.75 o
   5   8   4      233.51      242.56      7.88 o
   6   8   4        0.64        2.29      1.79 o
   7   8   4      134.66      132.21     10.32 o
   8   8   4        1.56        3.15      3.73 o
   9   8   4        5.59        6.60      5.16 o
  10   8   4        8.91       12.05      6.02 o
 -10   9   4        2.25        1.72      4.02 o
  -9   9   4       13.76       26.05      4.06 o
  -8   9   4       19.49       27.07      3.25 o
  -7   9   4       41.51       48.55      3.80 o
  -6   9   4      111.90      137.31      7.49 o
  -5   9   4       90.42       88.53      5.16 o
  -4   9   4       29.00       24.42      2.14 o
  -3   9   4      577.37      537.41      7.99 o
  -2   9   4       20.65       24.94      1.65 o
  -1   9   4       94.77       76.30      2.48 o
   0   9   4       24.69       26.26      1.88 o
   1   9   4        7.82       12.45      1.85 o
   2   9   4        0.01       -0.39      1.23 o
   3   9   4      183.15      158.85      4.07 o
   4   9   4       42.47       48.09      3.14 o
   5   9   4      128.03      122.98      5.84 o
   6   9   4       25.31       32.81      3.79 o
   7   9   4       25.49       17.78      5.45 o
   8   9   4        0.20       -1.43      3.44 o
   9   9   4        6.46        9.75      5.45 o
  10   9   4        0.97        6.88      5.74 o
  -9  10   4        0.01       -1.36      2.72 o
  -8  10   4       10.54       10.42      3.87 o
  -7  10   4       32.35       34.61      4.30 o
  -6  10   4       16.20       16.07      2.48 o
  -5  10   4       14.11       15.34      2.54 o
  -4  10   4      180.11      192.59      5.01 o
  -3  10   4       72.90       71.16      2.82 o
  -2  10   4       32.49       26.62      2.09 o
  -1  10   4      125.10      157.52      4.71 o
   0  10   4        3.95        2.84      0.92 o
   1  10   4        9.53        6.01      1.12 o
   2  10   4       13.66       16.09      1.97 o
   3  10   4        3.83        6.09      1.91 o
   4  10   4       90.97       92.43      4.12 o
   5  10   4      152.87      124.02      4.84 o
   6  10   4      118.05      124.16      8.60 o
   7  10   4        1.46        3.44      4.02 o
   8  10   4       98.47      127.05     12.62 o
   9  10   4        9.02        4.30      5.45 o
  10  10   4        0.02       -2.29      5.16 o
  -9  11   4        4.70        1.15      3.73 o
  -8  11   4        9.88        7.16      2.94 o
  -7  11   4        0.16        3.66      4.16 o
  -6  11   4       11.83       10.26      2.69 o
  -5  11   4       54.10       53.54      4.53 o
  -4  11   4       98.78       98.28     17.49 o
  -3  11   4      146.50      143.69      4.62 o
  -2  11   4       11.17       12.99      2.07 o
  -1  11   4      844.03      807.61     12.02 o
   0  11   4      253.88      248.70     15.56 o
   1  11   4      117.83      101.72      6.11 o
   2  11   4      215.74      218.90      5.84 o
   3  11   4      224.96      206.66      7.29 o
   4  11   4       35.19       42.92      4.64 o
   5  11   4        0.19       -0.76      1.52 o
   6  11   4       11.44        6.54      2.53 o
   7  11   4       14.56       14.34      5.45 o
   8  11   4        4.81        8.03      5.45 o
   9  11   4        0.42       12.91      6.31 o
  -9  12   4        0.84       -0.86      3.44 o
  -8  12   4        2.45        0.64      2.69 o
  -7  12   4       17.92       13.18      3.34 o
  -6  12   4        2.26        0.72      2.12 o
  -5  12   4       31.52       30.11      3.84 o
  -4  12   4       40.44       41.48      6.60 o
  -3  12   4       15.16       22.62      3.44 o
  -2  12   4       24.27       21.19      2.94 o
  -1  12   4      190.14      200.11     27.53 o
   0  12   4       18.50       21.57      4.11 o
   1  12   4       25.09       22.37      2.48 o
   2  12   4       11.17       11.11      2.82 o
   3  12   4        0.21        2.72      2.03 o
   4  12   4       46.34       44.45      6.02 o
   5  12   4        4.18        3.58      1.97 o
   6  12   4        2.03        5.12      3.46 o
   7  12   4        2.71        0.29      3.15 o
   8  12   4       27.33       33.27      7.74 o
   9  12   4        0.73        2.29      5.74 o
  -8  13   4        5.53        4.02      4.02 o
  -7  13   4        0.70        4.30      3.73 o
  -6  13   4       55.23       64.24      7.74 o
  -5  13   4       19.27       12.05      4.30 o
  -4  13   4       55.63       49.33      6.02 o
  -3  13   4       31.09       28.99      3.54 o
  -2  13   4       17.47       20.63      3.14 o
  -1  13   4       35.00       40.72      5.31 o
   0  13   4       29.49       39.26      4.30 o
   1  13   4        7.08        2.07      1.92 o
   2  13   4      121.36      124.47      8.89 o
   3  13   4       69.83       76.63      5.45 o
   4  13   4       55.93       68.30      5.26 o
   5  13   4        7.28        8.27      5.74 o
   6  13   4       65.75       71.82      5.78 o
   7  13   4        1.88        7.78      3.51 o
   8  13   4        8.58        6.90      3.65 o
  -7  14   4        5.70       13.19      4.88 o
  -6  14   4        7.43        4.59      4.30 o
  -5  14   4        1.01        3.15      3.44 o
  -4  14   4        3.73        0.00      3.44 o
  -3  14   4       21.57       25.67      3.43 o
  -2  14   4      115.44      113.30      5.87 o
  -1  14   4       76.79       73.75      5.26 o
   0  14   4      129.31      120.57      5.98 o
   1  14   4       58.61       58.00      4.76 o
   2  14   4       53.67       49.90      6.60 o
   3  14   4       22.56       16.06      4.59 o
   4  14   4        0.89       -0.57      3.15 o
   5  14   4       60.31       51.91      7.17 o
   6  14   4        3.97        3.73      3.73 o
  -7  15   4        1.42        4.59      4.02 o
  -6  15   4        0.01        3.44      4.02 o
  -5  15   4        0.37       -1.58      3.15 o
  -4  15   4        4.02        6.31      3.73 o
  -3  15   4        0.01       -1.12      2.23 o
  -2  15   4       10.46        8.17      2.84 o
  -1  15   4       63.31       73.40      5.57 o
   0  15   4        0.44        2.27      2.33 o
   1  15   4       31.58       20.94      5.16 o
   2  15   4        2.76        6.60      3.73 o
   3  15   4       32.72       26.96      5.74 o
   4  15   4        1.22       -1.15      3.44 o
   5  15   4        5.37        6.31      4.02 o
   6  15   4        9.41       18.07      5.16 o
  -6  16   4        0.04       -1.86      3.73 o
  -5  16   4        3.35        3.44      4.30 o
  -4  16   4        1.12        0.00      3.73 o
  -3  16   4        8.49        6.17      2.94 o
  -2  16   4        0.68       -0.10      2.53 o
  -1  16   4        4.15        4.19      3.15 o
   0  16   4       56.14       59.27      5.27 o
   1  16   4        2.77        6.02      3.73 o
   2  16   4       16.80       18.07      5.16 o
   3  16   4        2.45        2.87      3.73 o
   4  16   4       15.45       11.76      4.88 o
   5  16   4       18.32       17.78      5.16 o
   6  16   4        2.25        3.73      4.30 o
  -5  17   4        8.98        6.60      4.59 o
  -4  17   4        2.16        0.57      3.73 o
  -3  17   4        2.75        1.86      2.84 o
  -2  17   4       22.45       29.43      5.16 o
  -1  17   4        8.74       13.05      3.45 o
   0  17   4       12.53       21.51      6.02 o
   1  17   4       19.24       16.63      5.16 o
   2  17   4       18.61       16.63      5.16 o
   3  17   4       30.81       34.99      6.60 o
   4  17   4       22.80       26.10      6.02 o
   5  17   4       21.30       20.36      5.74 o
  -3  18   4       19.75       27.67      8.75 o
  -2  18   4        0.83        2.31      2.94 o
  -1  18   4       16.84       10.61      5.16 o
   0  18   4        0.69       -1.86      3.73 o
   1  18   4        2.13        2.58      3.73 o
   2  18   4        0.87       -1.72      3.44 o
   3  18   4        3.21        3.15      4.30 o
   0  19   4        0.23        2.58      4.59 o
   1  19   4        0.88       -1.58      3.15 o
   0 -18   5        0.22        0.90      3.01 o
  -3 -17   5        0.71        1.78      1.86 o
  -2 -17   5       17.38       22.17      3.45 o
  -1 -17   5        4.07        8.03      2.81 o
   0 -17   5        2.65        4.65      3.10 o
   1 -17   5        3.08        2.58      2.25 o
   2 -17   5        4.02        5.45      3.04 o
   3 -17   5        0.42       -0.06      2.69 o
  -5 -16   5        5.47        3.15      2.27 o
  -4 -16   5       35.41       41.38      3.41 o
  -3 -16   5       17.59       19.12      2.53 o
  -2 -16   5        9.79       12.70      1.93 o
  -1 -16   5        1.37        0.49      1.79 o
   0 -16   5        1.39        1.19      2.10 o
   1 -16   5        5.97        6.23      3.50 o
   2 -16   5        0.29        0.46      2.02 o
   3 -16   5        0.30       -0.42      2.53 o
   4 -16   5        1.38       -0.04      2.73 o
   5 -16   5        5.21        9.18      5.16 o
  -6 -15   5       10.04        0.79      3.54 o
  -5 -15   5        2.26        0.82      2.01 o
  -4 -15   5        5.86        6.42      1.93 o
  -3 -15   5        8.19       11.02      2.09 o
  -2 -15   5       16.28       12.26      1.92 o
  -1 -15   5        0.60        1.41      1.41 o
   0 -15   5        1.34        2.12      1.41 o
   1 -15   5       99.74      102.76      8.63 o
   2 -15   5        4.52        6.51      2.32 o
   3 -15   5       26.76       36.21      4.76 o
   4 -15   5        2.19       -1.14      2.27 o
   5 -15   5       20.38       22.08      6.02 o
   6 -15   5        0.26        0.29      3.73 o
  -7 -14   5       14.48       17.27      4.45 o
  -6 -14   5        0.67        0.92      3.23 o
  -5 -14   5        0.03        0.68      1.85 o
  -4 -14   5       79.66       73.68      4.50 o
  -3 -14   5        8.52        9.68      2.19 o
  -2 -14   5       55.22       64.71      3.91 o
  -1 -14   5        5.92        8.16      1.57 o
   0 -14   5       87.44       84.59      3.73 o
   1 -14   5        6.01        6.20      1.48 o
   2 -14   5       39.96       34.29      4.30 o
   3 -14   5      111.95       98.02      5.57 o
   4 -14   5        2.63        8.47      3.02 o
   5 -14   5       25.75       20.36      5.45 o
   6 -14   5        2.72        0.00      3.44 o
   7 -14   5       19.80       17.49      5.74 o
  -7 -13   5        3.38        3.70      3.51 o
  -6 -13   5        0.04        0.08      2.55 o
  -5 -13   5       13.80       11.86      2.57 o
  -4 -13   5       50.24       49.19      3.69 o
  -3 -13   5        0.89        2.85      1.58 o
  -2 -13   5       61.48       58.60      3.92 o
  -1 -13   5        4.72        2.91      1.24 o
   0 -13   5       45.07       44.14      2.51 o
   1 -13   5       72.50       68.11      3.04 o
   2 -13   5        2.75        1.31      1.33 o
   3 -13   5       20.69       16.67      2.22 o
   4 -13   5        7.38       17.81      3.43 o
   5 -13   5        4.83        8.03      4.02 o
   6 -13   5        0.14        5.45      4.02 o
   7 -13   5        5.27       18.36      5.45 o
  -8 -12   5       17.96       18.00      4.48 o
  -7 -12   5       18.12       18.15      4.36 o
  -6 -12   5       45.51       50.02      4.68 o
  -5 -12   5      150.65      167.18      6.25 o
  -4 -12   5       77.55       76.18      6.17 o
  -3 -12   5       26.58       28.91      2.79 o
  -2 -12   5      137.64      120.04      3.35 o
  -1 -12   5       27.79       31.81      2.03 o
   0 -12   5        8.10        4.54      1.17 o
   1 -12   5       13.16       14.40      2.08 o
   2 -12   5        2.40        3.97      1.23 o
   3 -12   5       19.92       24.28      2.13 o
   4 -12   5       12.53       14.61      2.83 o
   5 -12   5       89.50       88.05      8.89 o
   6 -12   5       10.21        9.18      4.30 o
   7 -12   5       52.12       60.23      8.03 o
   8 -12   5        3.13        0.86      4.02 o
  -9 -11   5        0.04       -0.61      2.64 o
  -8 -11   5        7.61        6.64      3.63 o
  -7 -11   5        1.53       -1.42      2.84 o
  -6 -11   5       41.17       33.46      3.74 o
  -5 -11   5      190.32      161.50      9.73 o
  -4 -11   5        1.58        1.94      1.63 o
  -3 -11   5      328.16      340.68      7.00 o
  -2 -11   5       72.22       82.35      3.55 o
  -1 -11   5      485.06      467.45      6.79 o
   0 -11   5      113.14      115.63      3.06 o
   1 -11   5        7.39        7.91      1.30 o
   2 -11   5       15.29       19.37      1.65 o
   3 -11   5       65.30       75.58      2.82 o
   4 -11   5       76.23       75.90      3.83 o
   5 -11   5       19.03       22.16      4.73 o
   6 -11   5        3.11        4.88      3.73 o
   7 -11   5       31.82       35.28      6.02 o
   8 -11   5        3.59        2.58      3.73 o
   9 -11   5        0.38       -1.72      3.44 o
  -9 -10   5        1.36       -0.01      2.45 o
  -8 -10   5       23.19       26.23      4.02 o
  -7 -10   5        3.80        3.73      2.94 o
  -6 -10   5      108.02      113.93      6.95 o
  -5 -10   5       20.58       16.47      2.29 o
  -4 -10   5      135.27      129.13      4.19 o
  -3 -10   5       25.69       26.52      2.15 o
  -2 -10   5      540.19      503.97      8.55 o
  -1 -10   5      112.84      107.71      2.89 o
   0 -10   5      394.82      367.80      5.55 o
   1 -10   5       14.40       12.86      1.43 o
   2 -10   5      247.13      242.14      4.54 o
   3 -10   5        8.23        9.73      1.58 o
   4 -10   5      282.80      291.81      6.52 o
   5 -10   5        8.88        6.72      4.02 o
   6 -10   5       17.92       23.76      3.54 o
   7 -10   5        3.33        3.90      2.73 o
   8 -10   5       16.23       24.95      5.45 o
   9 -10   5        2.82        1.43      3.73 o
  -9  -9   5        0.12        0.29      2.50 o
  -8  -9   5       29.61       38.66      5.12 o
  -7  -9   5        0.13        1.43      2.64 o
  -6  -9   5        3.64        2.42      1.87 o
  -5  -9   5        2.38        2.59      1.33 o
  -4  -9   5       14.28       12.74      1.71 o
  -3  -9   5      243.17      233.85      5.20 o
  -2  -9   5       65.79       58.88      2.47 o
  -1  -9   5      518.40      490.18      6.58 o
   0  -9   5       26.69       26.72      1.57 o
   1  -9   5      568.65      550.44      6.95 o
   2  -9   5        0.06       -0.34      0.69 o
   3  -9   5      516.45      472.48      6.34 o
   4  -9   5        5.92        7.26      1.22 o
   5  -9   5      212.67      197.85     17.78 o
   6  -9   5       54.77       56.86      4.76 o
   7  -9   5        2.47        0.24      2.00 o
   8  -9   5        0.44        1.17      2.41 o
   9  -9   5        1.55       -1.43      2.87 o
 -10  -8   5        2.39        7.10      2.81 o
  -9  -8   5       16.76       22.36      3.57 o
  -8  -8   5        9.45       10.33      2.85 o
  -7  -8   5       13.29       11.73      3.14 o
  -6  -8   5        8.13       10.81      2.31 o
  -5  -8   5       28.53       25.52      2.12 o
  -4  -8   5       15.57       14.60      1.98 o
  -3  -8   5        1.75        0.49      1.06 o
  -2  -8   5      131.01      127.86      3.59 o
  -1  -8   5      179.21      166.43      3.26 o
   0  -8   5       16.18       16.37      1.25 o
   1  -8   5       63.84       70.04      2.09 o
   2  -8   5       25.20       20.86      1.29 o
   3  -8   5       11.14       16.11      1.25 o
   4  -8   5        2.14        3.75      1.03 o
   5  -8   5       73.71       77.83      4.23 o
   6  -8   5        7.54        7.62      3.15 o
   7  -8   5        0.73        5.71      2.41 o
   8  -8   5       19.64       26.17      8.32 o
   9  -8   5        4.47        4.37      2.54 o
  10  -8   5        7.13       10.90      4.30 o
 -10  -7   5       25.75       18.34      3.51 o
  -9  -7   5        2.21        2.91      2.47 o
  -8  -7   5       42.99       46.74      4.39 o
  -7  -7   5       28.38       34.09      4.36 o
  -6  -7   5      131.37      125.88      4.50 o
  -5  -7   5       17.79       15.01      2.01 o
  -4  -7   5      104.47      102.14      2.76 o
  -3  -7   5      503.11      466.69      7.47 o
  -2  -7   5     1760.42     1658.31     19.62 o
  -1  -7   5      762.73      723.01      8.88 o
   0  -7   5       57.78       62.51      2.16 o
   1  -7   5      338.55      336.64      4.61 o
   2  -7   5       73.95       83.94      2.10 o
   3  -7   5        9.13       11.02      1.00 o
   4  -7   5        8.68       11.76      1.21 o
   5  -7   5        0.45       -0.47      0.95 o
   6  -7   5       11.20       13.55      2.61 o
   7  -7   5       34.30       37.84      3.95 o
   8  -7   5        0.11        0.29      3.01 o
   9  -7   5       17.44       25.83      3.79 o
  10  -7   5        2.02        1.63      2.69 o
 -10  -6   5        2.16        1.98      2.41 o
  -9  -6   5       20.17       24.22      4.36 o
  -8  -6   5        9.12        9.48      2.54 o
  -7  -6   5        0.46       -0.29      1.82 o
  -6  -6   5       74.41       67.07      3.60 o
  -5  -6   5        4.88        2.80      1.30 o
  -4  -6   5      146.30      136.43      3.67 o
  -3  -6   5       19.10       20.65      2.05 o
  -2  -6   5        2.08        4.85      3.01 o
  -1  -6   5       40.27       34.05      1.59 o
   0  -6   5       97.34       91.03      2.39 o
   1  -6   5      100.45       98.20      3.08 o
   2  -6   5      283.42      286.07      4.05 o
   3  -6   5     1105.79     1100.32     11.36 o
   4  -6   5        1.84        2.88      1.16 o
   5  -6   5      282.67      292.40      5.72 o
   6  -6   5      176.20      188.45      5.55 o
   7  -6   5        4.03        5.80      2.33 o
   8  -6   5       29.05       30.88      3.84 o
   9  -6   5       13.95       10.07      4.45 o
  10  -6   5        9.07       16.06      5.45 o
 -11  -5   5        9.23       11.66      3.31 o
 -10  -5   5        0.20       -1.04      2.14 o
  -9  -5   5       12.51       13.69      3.02 o
  -8  -5   5        4.55        9.37      2.48 o
  -7  -5   5        1.47        0.12      1.68 o
  -6  -5   5       18.74       18.85      3.09 o
  -5  -5   5      155.57      151.36      4.01 o
  -4  -5   5        8.03        8.56      1.35 o
  -3  -5   5      278.84      294.36      3.98 o
  -2  -5   5      939.71      942.52      9.06 o
  -1  -5   5      472.94      450.63      7.96 o
   0  -5   5      125.32      117.00      2.10 o
   1  -5   5      308.82      291.67      3.58 o
   2  -5   5        0.28        0.69      0.48 o
   3  -5   5     1236.15     1162.18     12.69 o
   4  -5   5      254.89      243.44      4.11 o
   5  -5   5      525.38      449.76      7.11 o
   6  -5   5        7.30        4.32      1.68 o
   7  -5   5      102.49       79.80      4.88 o
   8  -5   5        1.69        2.57      2.00 o
   9  -5   5        5.61        4.29      2.41 o
  10  -5   5        0.20       -0.86      4.02 o
  11  -5   5        3.55        6.31      4.88 o
 -11  -4   5       12.87       10.96      3.18 o
 -10  -4   5       12.79       11.42      2.81 o
  -9  -4   5       64.04       64.63      4.71 o
  -8  -4   5       23.92       30.77      3.70 o
  -7  -4   5      242.84      253.75      8.84 o
  -6  -4   5       99.32      103.06      3.76 o
  -5  -4   5     1051.68     1010.90     13.16 o
  -4  -4   5      126.96      123.56      2.54 o
  -3  -4   5       50.92       39.64      1.31 o
  -2  -4   5        0.15        7.86      1.48 o
  -1  -4   5      709.36      798.88      7.48 o
   0  -4   5       24.48       22.77      0.86 o
   1  -4   5      306.15      303.31      3.59 o
   2  -4   5       24.89       17.59      0.81 o
   3  -4   5       25.00       23.09      1.00 o
   4  -4   5       15.94       18.40      1.40 o
   5  -4   5       20.20       20.74      1.61 o
   6  -4   5        0.32        3.09      1.37 o
   7  -4   5       38.28       21.64      2.36 o
   8  -4   5       29.75       31.74      3.63 o
   9  -4   5       12.24       12.70      3.02 o
  10  -4   5        2.39        5.16      4.02 o
  11  -4   5        0.17       -1.72      3.73 o
 -11  -3   5        0.02        0.82      3.19 o
 -10  -3   5       26.79       30.14      3.78 o
  -9  -3   5        4.15        4.30      2.35 o
  -8  -3   5        9.93       10.28      3.12 o
  -7  -3   5       47.77       51.83      4.38 o
  -6  -3   5      808.13      796.61     12.38 o
  -5  -3   5       67.97       62.03      2.09 o
  -4  -3   5       73.48       74.85      1.72 o
  -3  -3   5        1.96        3.02      0.86 o
  -2  -3   5     3538.90     3710.79     32.50 o
  -1  -3   5      213.81      225.70      2.98 o
   0  -3   5     1897.96     2023.98     26.41 o
   1  -3   5      544.26      612.23      8.24 o
   2  -3   5       15.92       24.14      0.93 o
   3  -3   5       12.43       11.97      0.88 o
   4  -3   5      199.91      219.22      3.37 o
   5  -3   5       84.76       83.20      2.29 o
   6  -3   5      221.16      237.72      7.55 o
   7  -3   5        9.36       11.11      3.58 o
   8  -3   5       44.32       36.06      3.79 o
   9  -3   5        8.62        5.45      4.02 o
  10  -3   5       10.27       10.04      4.88 o
  11  -3   5        6.03       15.20      5.45 o
 -11  -2   5       16.02       11.71      3.03 o
 -10  -2   5        3.68        5.84      2.52 o
  -9  -2   5       75.70       62.27      5.01 o
  -8  -2   5        9.97       11.34      2.42 o
  -7  -2   5      220.75      182.74      5.95 o
  -6  -2   5      399.93      391.85      6.52 o
  -5  -2   5      953.22      941.69     10.83 o
  -4  -2   5      128.76      115.92      2.38 o
  -3  -2   5     5851.20     5908.51     61.08 o
  -2  -2   5     2181.93     2342.21     28.41 o
  -1  -2   5        2.36        8.52      1.09 o
   0  -2   5      358.83      440.84      5.95 o
   1  -2   5     2300.83     2202.40     32.34 o
   2  -2   5     1524.17     1588.92     22.78 o
   3  -2   5      347.56      403.09      5.35 o
   4  -2   5      118.75      117.46      2.52 o
   5  -2   5        0.46        3.89      1.13 o
   6  -2   5       62.07       67.00      3.92 o
   7  -2   5       18.05       16.67      2.82 o
   8  -2   5        3.13        8.84      2.54 o
   9  -2   5        0.88        3.73      3.44 o
  10  -2   5       18.34       19.22      6.02 o
  11  -2   5        5.21        5.74      4.30 o
 -11  -1   5        0.75        0.24      3.14 o
 -10  -1   5        2.47        1.35      3.00 o
  -9  -1   5       10.82        6.30      2.12 o
  -8  -1   5        0.76       -0.62      1.24 o
  -7  -1   5       78.72       70.67      3.28 o
  -6  -1   5       15.31       12.75      1.26 o
  -5  -1   5      323.39      296.44      4.43 o
  -4  -1   5        2.38        4.75      0.66 o
  -3  -1   5      301.18      254.99      3.85 o
  -2  -1   5     1453.03     1525.77     22.25 o
  -1  -1   5      934.23      862.93     16.16 o
   0  -1   5      379.84      409.99      6.05 o
   1  -1   5      821.89      820.71      8.63 o
   2  -1   5     1830.51     2013.75     25.24 o
   3  -1   5      421.81      424.73      6.07 o
   4  -1   5      369.92      357.79      4.99 o
   5  -1   5      735.06      697.70     13.75 o
   6  -1   5       47.01       49.62      5.74 o
   7  -1   5      671.30      633.99     14.62 o
   8  -1   5      249.78      227.72     12.62 o
   9  -1   5       34.28       26.10      5.74 o
  10  -1   5       16.98       19.22      5.45 o
  11  -1   5        2.95        5.74      4.88 o
 -11   0   5        0.73       -1.31      2.61 o
 -10   0   5       64.13       72.38      4.71 o
  -9   0   5        0.10        2.05      1.63 o
  -8   0   5      103.69      113.26      4.00 o
  -7   0   5      189.53      187.00      4.30 o
  -6   0   5      227.72      243.26      4.24 o
  -5   0   5      102.29       99.97      2.26 o
  -4   0   5      411.19      426.94      5.31 o
  -3   0   5      127.91      101.26      2.44 o
  -2   0   5      652.97      689.60     13.66 o
  -1   0   5      187.37      198.46      6.88 o
   0   0   5     1493.60     1707.85     22.67 o
   1   0   5      355.87      342.89      5.62 o
   2   0   5     2812.47     2989.84     36.60 o
   3   0   5      881.52      827.24      9.46 o
   4   0   5     1045.70     1029.28     12.80 o
   5   0   5      155.44      145.30      2.51 o
   6   0   5      472.75      473.68     11.07 o
   7   0   5       72.46       55.07      6.60 o
   8   0   5        0.37        1.43      3.15 o
   9   0   5        0.23       -1.72      3.44 o
  10   0   5        0.95       -1.58      3.15 o
  11   0   5        3.56        2.29      4.30 o
 -11   1   5        8.26       14.33      3.75 o
 -10   1   5        1.60        0.78      1.88 o
  -9   1   5       15.36       15.63      2.40 o
  -8   1   5       18.40       18.78      1.90 o
  -7   1   5       12.05       10.25      1.42 o
  -6   1   5        3.47        5.52      1.00 o
  -5   1   5      392.10      390.46      5.32 o
  -4   1   5      453.45      422.24      4.49 o
  -3   1   5       66.88       66.36      2.31 o
  -2   1   5       98.03      138.56      3.34 o
  -1   1   5     1332.46     1411.65     16.74 o
   0   1   5        0.98        0.95      0.37 o
   1   1   5      760.06      735.91     11.12 o
   2   1   5     1222.50     1373.49     17.68 o
   3   1   5       63.76       75.94      1.97 o
   4   1   5        5.81        1.35      0.61 o
   5   1   5      233.57      201.98      3.02 o
   6   1   5       24.71       30.09      2.96 o
   7   1   5      474.17      412.41     16.63 o
   8   1   5       19.62       31.83      5.45 o
   9   1   5       26.90       17.78      4.88 o
  10   1   5        3.71       10.90      5.16 o
  11   1   5        4.60        4.02      4.30 o
 -11   2   5        2.51       -1.72      3.44 o
 -10   2   5        1.73        0.56      2.02 o
  -9   2   5       34.22       27.91      3.07 o
  -8   2   5        1.95        1.22      1.28 o
  -7   2   5      203.00      176.46      4.22 o
  -6   2   5       61.47       68.80      2.29 o
  -5   2   5      149.81      137.75      2.80 o
  -4   2   5      406.27      413.85      4.86 o
  -3   2   5     3976.90     4134.22     48.23 o
  -2   2   5      620.98      767.87     13.92 o
  -1   2   5      482.12      439.68      6.08 o
   0   2   5      395.57      429.21      5.22 o
   1   2   5     2528.68     2449.71     35.14 o
   2   2   5      291.65      322.50      4.86 o
   3   2   5     1257.61     1318.77     17.17 o
   4   2   5       13.30       12.84      0.91 o
   5   2   5       44.76       38.30      1.47 o
   6   2   5      305.41      360.79     14.63 o
   7   2   5      501.67      500.75     18.93 o
   8   2   5       29.47       37.86      6.02 o
   9   2   5        0.20       -1.58      3.15 o
  10   2   5        4.90        7.74      4.88 o
  11   2   5        3.74       11.19      5.45 o
 -11   3   5        2.74        5.74      4.59 o
 -10   3   5       25.84       27.61      3.71 o
  -9   3   5       31.63       42.04      3.11 o
  -8   3   5       32.26       38.13      3.24 o
  -7   3   5       80.81       88.06      3.47 o
  -6   3   5      201.74      202.64      4.18 o
  -5   3   5       29.12       26.41      1.40 o
  -4   3   5      150.69      142.18      2.63 o
  -3   3   5       62.35       60.77      1.56 o
  -2   3   5       85.06      107.52      2.40 o
  -1   3   5      430.42      529.22      6.50 o
   0   3   5      152.56      124.37      2.97 o
   1   3   5      164.67      158.33      3.64 o
   2   3   5     2099.75     2207.70     28.04 o
   3   3   5        2.28       -0.28      0.56 o
   4   3   5      917.12      909.41     10.35 o
   5   3   5      617.57      617.72      8.02 o
   6   3   5        4.37        9.75      3.44 o
   7   3   5       80.49       93.50      8.60 o
   8   3   5        2.20        2.87      3.15 o
   9   3   5        2.97       -0.57      3.44 o
  10   3   5        0.11        8.03      4.30 o
  11   3   5        0.06       -2.01      4.02 o
 -11   4   5        0.05       -0.29      3.44 o
 -10   4   5        2.97        7.42      2.75 o
  -9   4   5       17.94       21.16      2.76 o
  -8   4   5       19.31       20.50      2.52 o
  -7   4   5       48.60       47.49      2.85 o
  -6   4   5       68.04       64.16      3.00 o
  -5   4   5      278.11      251.70      5.01 o
  -4   4   5      199.17      185.89      3.54 o
  -3   4   5       26.00       35.77      1.43 o
  -2   4   5      301.51      346.05      6.27 o
  -1   4   5     2705.51     2879.78     31.62 o
   0   4   5      703.63      768.72     10.46 o
   1   4   5      184.72      159.82      2.93 o
   2   4   5      173.59      149.80      2.84 o
   3   4   5      171.80      162.26      3.61 o
   4   4   5       81.65       61.98      2.23 o
   5   4   5      628.03      639.07      9.08 o
   6   4   5       79.07       57.36      6.31 o
   7   4   5      495.42      481.25     18.64 o
   8   4   5       60.01       47.03      6.88 o
   9   4   5       22.93       17.49      5.45 o
  10   4   5        1.67       -1.86      3.73 o
  11   4   5       13.04       13.19      5.74 o
 -11   5   5        6.64        2.58      4.30 o
 -10   5   5       12.17       11.40      2.96 o
  -9   5   5       72.28       67.21      4.46 o
  -8   5   5        8.39       13.92      2.31 o
  -7   5   5       74.91       81.30      4.43 o
  -6   5   5       92.72      105.08      4.07 o
  -5   5   5     1286.62     1223.12     16.79 o
  -4   5   5        0.46        2.01      0.91 o
  -3   5   5      281.85      227.69      4.44 o
  -2   5   5      903.77      938.63     11.43 o
  -1   5   5       49.12       51.46      1.40 o
   0   5   5      596.74      617.12      7.92 o
   1   5   5      898.29      883.53     12.09 o
   2   5   5       25.72       18.54      1.25 o
   3   5   5      958.60      955.29     13.26 o
   4   5   5      117.08      115.92      4.91 o
   5   5   5       92.66       96.90      6.88 o
   6   5   5       26.64       22.37      4.59 o
   7   5   5        0.18        1.15      2.87 o
   8   5   5       50.63       36.42      6.60 o
   9   5   5        5.10        7.74      4.59 o
  10   5   5        0.54        1.15      4.59 o
  11   5   5        0.86       -1.72      4.59 o
 -11   6   5        0.81        0.57      3.44 o
 -10   6   5        7.74        5.24      3.63 o
  -9   6   5        0.14        1.72      1.84 o
  -8   6   5        3.00        2.92      1.76 o
  -7   6   5       38.85       43.84      3.35 o
  -6   6   5       31.45       27.31      3.19 o
  -5   6   5      306.49      309.41      6.20 o
  -4   6   5        9.88       14.21      1.51 o
  -3   6   5       84.04      106.81      2.64 o
  -2   6   5        0.82        2.36      0.51 o
  -1   6   5      276.41      372.60      4.90 o
   0   6   5     1128.60     1229.04     13.17 o
   1   6   5       75.93       71.40      2.29 o
   2   6   5      160.02      154.22      3.59 o
   3   6   5      219.68      253.95      4.52 o
   4   6   5      273.56      236.15      5.67 o
   5   6   5       37.49       28.70      3.02 o
   6   6   5      287.96      274.46     12.91 o
   7   6   5        0.01        1.72      3.15 o
   8   6   5        3.62        9.75      4.59 o
   9   6   5        0.70        1.72      4.02 o
  10   6   5        5.38        1.43      4.59 o
  11   6   5        0.57        1.43      4.88 o
 -10   7   5        6.72        8.11      3.43 o
  -9   7   5       10.75       14.78      2.68 o
  -8   7   5       19.93       17.84      2.59 o
  -7   7   5        4.13        0.40      1.72 o
  -6   7   5       23.41       19.64      2.31 o
  -5   7   5       23.65       24.83      2.47 o
  -4   7   5        2.07        2.20      1.16 o
  -3   7   5     1300.11     1282.19     15.32 o
  -2   7   5      644.91      678.58      8.93 o
  -1   7   5      240.74      218.32      3.98 o
   0   7   5      543.60      502.65      5.78 o
   1   7   5      580.39      639.28      8.47 o
   2   7   5      152.64      144.89      3.19 o
   3   7   5        0.40       -0.38      0.76 o
   4   7   5      745.20      722.50     15.41 o
   5   7   5       85.51       81.39      4.41 o
   6   7   5       30.68       23.88      4.88 o
   7   7   5       16.83       20.36      4.88 o
   8   7   5        0.67        1.15      3.44 o
   9   7   5        1.30        7.74      5.16 o
  10   7   5        4.96        5.16      5.45 o
 -10   8   5        1.80        3.64      2.94 o
  -9   8   5        0.02        2.71      2.80 o
  -8   8   5        2.46        3.43      2.02 o
  -7   8   5       20.21       25.04      2.78 o
  -6   8   5        0.54       -0.68      1.35 o
  -5   8   5       21.47       20.24      3.08 o
  -4   8   5      910.16      864.88     19.58 o
  -3   8   5        3.60        6.24      1.84 o
  -2   8   5       29.37       30.15      1.70 o
  -1   8   5       75.72       86.11      2.82 o
   0   8   5      345.17      378.74      5.87 o
   1   8   5       88.49       90.19      3.66 o
   2   8   5      874.66      884.37     11.46 o
   3   8   5        1.26        3.30      1.10 o
   4   8   5        0.03       -0.84      2.03 o
   5   8   5        1.86        3.85      2.87 o
   6   8   5        0.04       -0.66      1.86 o
   7   8   5        0.04        2.87      3.73 o
   8   8   5        1.54        1.15      4.02 o
   9   8   5        6.79        6.02      4.88 o
  10   8   5        0.00        2.87      5.74 o
 -10   9   5        6.40       10.32      5.16 o
  -9   9   5       18.35       14.96      2.81 o
  -8   9   5       37.58       40.98      3.74 o
  -7   9   5       97.65      106.53      4.80 o
  -6   9   5       90.54       96.42      4.47 o
  -5   9   5      405.48      397.21      9.05 o
  -4   9   5      211.64      203.59      5.84 o
  -3   9   5      538.33      526.51      7.91 o
  -2   9   5      395.33      389.05      7.36 o
  -1   9   5      323.40      307.47      5.34 o
   0   9   5       52.19       66.98      2.29 o
   1   9   5      124.26      135.15      3.25 o
   2   9   5      216.86      217.74      5.04 o
   3   9   5       11.65        7.05      1.60 o
   4   9   5      208.15      215.16      5.96 o
   5   9   5      198.15      187.42      7.27 o
   6   9   5      187.83      193.74      7.63 o
   7   9   5       37.95       44.74      7.46 o
   8   9   5        9.59        6.02      4.88 o
   9   9   5       41.77       63.38      9.75 o
  10   9   5       21.96       19.50      7.17 o
  -9  10   5        1.91       -1.43      3.73 o
  -8  10   5        8.26        7.20      2.37 o
  -7  10   5       52.17       58.12      4.13 o
  -6  10   5        0.33        0.99      1.71 o
  -5  10   5       42.00       54.19      3.69 o
  -4  10   5       37.92       38.31      3.14 o
  -3  10   5       36.44       34.39      2.12 o
  -2  10   5      285.35      305.72      5.57 o
  -1  10   5       74.25       74.80      3.29 o
   0  10   5      152.98      136.98      3.85 o
   1  10   5      293.77      298.52      5.41 o
   2  10   5      102.12      101.20      4.76 o
   3  10   5       12.26       12.31      2.33 o
   4  10   5        5.22        7.74      2.33 o
   5  10   5        0.01        0.20      1.52 o
   6  10   5       34.62       42.48      4.24 o
   7  10   5        1.57        6.02      4.59 o
   8  10   5       15.57       13.19      5.74 o
   9  10   5        7.23       11.47      6.31 o
  -9  11   5        1.01       -1.72      3.44 o
  -8  11   5        0.05       -1.03      2.06 o
  -7  11   5        1.88        0.14      2.27 o
  -6  11   5       10.33        7.28      2.73 o
  -5  11   5       22.33       15.78      3.65 o
  -4  11   5        2.74        1.73      1.96 o
  -3  11   5      402.78      396.86      7.66 o
  -2  11   5       51.49       46.88      2.50 o
  -1  11   5      177.14      145.32      4.75 o
   0  11   5       61.15       52.61      2.51 o
   1  11   5       75.83       72.14      4.65 o
   2  11   5        0.13        0.37      1.71 o
   3  11   5      343.48      333.85      9.83 o
   4  11   5        0.08        4.86      2.12 o
   5  11   5       31.94       26.34      2.87 o
   6  11   5        1.38        1.38      2.08 o
   7  11   5        3.53        1.15      4.02 o
   8  11   5        2.73        8.60      5.74 o
   9  11   5       27.50       30.40      8.03 o
  -9  12   5        8.88        7.46      4.30 o
  -8  12   5        2.37        1.09      2.53 o
  -7  12   5        8.72       10.06      3.14 o
  -6  12   5       25.99       28.47      4.04 o
  -5  12   5        1.66        0.38      1.92 o
  -4  12   5       14.98       14.88      2.89 o
  -3  12   5       36.05       27.07      2.75 o
  -2  12   5        1.61        1.03      1.25 o
  -1  12   5       38.04       32.44      2.41 o
   0  12   5       68.21       77.58      3.61 o
   1  12   5       94.81       95.67      5.07 o
   2  12   5       25.25       24.43      3.14 o
   3  12   5      163.39      166.31      6.89 o
   4  12   5      142.70      140.97      6.49 o
   5  12   5       55.21       66.41      5.37 o
   6  12   5        0.02        3.19      2.07 o
   7  12   5        3.83        3.58      3.04 o
   8  12   5       14.67       14.74      4.24 o
   9  12   5        0.57        0.57      5.45 o
  -8  13   5        0.23       -1.86      3.73 o
  -7  13   5        0.10       -0.33      2.61 o
  -6  13   5        1.22       -0.59      2.33 o
  -5  13   5        3.74        1.80      2.29 o
  -4  13   5       21.99       24.03      3.73 o
  -3  13   5        0.01       -0.23      1.58 o
  -2  13   5       19.56       25.46      3.34 o
  -1  13   5        6.57       11.41      2.53 o
   0  13   5       58.83       54.20      4.36 o
   1  13   5       72.41       62.48      5.45 o
   2  13   5       89.44       95.49      5.37 o
   3  13   5      154.39      141.97      6.59 o
   4  13   5       32.01       39.75      4.26 o
   5  13   5        0.93        2.01      2.43 o
   6  13   5       52.10       54.98      5.26 o
   7  13   5        0.15        1.72      3.73 o
   8  13   5        0.05        0.99      4.30 o
  -7  14   5        9.68       10.90      4.88 o
  -6  14   5        9.95       15.20      4.88 o
  -5  14   5        9.06       12.91      4.59 o
  -4  14   5       13.61       14.34      4.30 o
  -3  14   5       30.62       36.30      3.95 o
  -2  14   5       71.06       80.35      5.46 o
  -1  14   5        0.56       -0.91      1.83 o
   0  14   5      210.13      248.65     12.91 o
   1  14   5       11.56        7.74      3.44 o
   2  14   5       15.70        8.60      4.02 o
   3  14   5        5.05        9.46      4.30 o
   4  14   5        1.29       -0.03      2.20 o
   5  14   5       11.14       14.18      3.43 o
   6  14   5        1.55       -0.60      2.41 o
   7  14   5        1.61       -0.86      4.59 o
  -7  15   5        0.01       -1.72      3.44 o
  -6  15   5        1.22       -1.72      3.44 o
  -5  15   5        2.52        6.88      4.02 o
  -4  15   5        4.05        0.86      3.44 o
  -3  15   5        0.04        0.79      2.33 o
  -2  15   5        1.41       -1.65      3.30 o
  -1  15   5        0.79        1.62      2.33 o
   0  15   5        4.59        3.15      3.15 o
   1  15   5       27.73       28.97      5.74 o
   2  15   5       10.36       18.07      4.88 o
   3  15   5       18.96       17.49      4.88 o
   4  15   5       79.07      110.13      9.46 o
   5  15   5        5.72       16.06      5.16 o
   6  15   5       26.79       28.68      6.02 o
  -6  16   5        4.09        5.45      4.30 o
  -5  16   5        2.17        3.73      4.02 o
  -4  16   5        4.14        0.57      4.02 o
  -3  16   5        7.14        3.30      2.84 o
  -2  16   5       13.69       21.01      4.88 o
  -1  16   5        0.12       -1.58      3.15 o
   0  16   5       57.74       66.82      8.32 o
   1  16   5        1.18        0.29      3.73 o
   2  16   5       86.00       84.61      9.18 o
   3  16   5        6.68       15.77      4.88 o
   4  16   5       68.49       64.53      8.03 o
   5  16   5       11.88       14.05      4.88 o
   6  16   5       21.16       21.22      5.74 o
  -5  17   5        0.69       -2.01      4.02 o
  -4  17   5       13.12       29.54      6.31 o
  -3  17   5        7.41       11.02      6.60 o
  -2  17   5        6.03       12.62      4.88 o
  -1  17   5        1.30       -1.72      3.44 o
   0  17   5        2.49        9.46      4.88 o
   1  17   5        1.45        2.87      3.73 o
   2  17   5        3.05        3.15      4.30 o
   3  17   5        3.86        1.72      4.30 o
   4  17   5        0.89       -1.86      3.73 o
   5  17   5        1.86        4.02      4.30 o
  -3  18   5        3.24        0.29      4.02 o
  -2  18   5        0.54       -1.72      3.44 o
  -1  18   5       28.05       38.43      7.17 o
   0  18   5        2.49        1.72      4.02 o
   1  18   5        0.28        3.73      4.30 o
   2  18   5        7.15       14.05      5.16 o
   3  18   5        0.68        0.29      3.73 o
  -3 -17   6        0.00        0.98      1.77 o
  -2 -17   6        1.69        0.97      2.16 o
  -1 -17   6        1.47        1.58      2.53 o
   0 -17   6        0.09       -1.31      2.61 o
   1 -17   6        4.60        4.32      3.02 o
   2 -17   6        0.09       -0.17      2.82 o
   3 -17   6        3.76        0.23      2.94 o
  -4 -16   6       15.11       18.68      2.73 o
  -3 -16   6        1.39        0.41      2.09 o
  -2 -16   6        5.40        3.63      1.90 o
  -1 -16   6        0.76       -0.33      1.35 o
   0 -16   6        0.23        0.47      1.74 o
   1 -16   6        0.28       -0.13      1.93 o
   2 -16   6       21.63       18.64      3.11 o
   3 -16   6        5.73        7.99      3.34 o
   4 -16   6        0.19       -1.26      2.53 o
  -5 -15   6        5.24        8.37      2.54 o
  -4 -15   6        2.08        5.52      2.05 o
  -3 -15   6       38.08       47.29      3.40 o
  -2 -15   6        5.61        7.71      1.75 o
  -1 -15   6        0.02       -0.10      1.37 o
   0 -15   6        7.61        9.89      1.76 o
   1 -15   6        4.45        4.82      1.73 o
   2 -15   6        2.05        7.13      3.86 o
   3 -15   6        1.04       -1.13      2.25 o
   4 -15   6        1.27       -1.10      2.61 o
   5 -15   6        0.00       -1.43      2.87 o
  -6 -14   6       23.02       22.25      3.88 o
  -5 -14   6        3.02        0.93      1.73 o
  -4 -14   6       21.47       19.34      2.38 o
  -3 -14   6       12.37       11.12      1.85 o
  -2 -14   6       19.74       16.34      1.99 o
  -1 -14   6       40.61       39.66      2.64 o
   0 -14   6       51.44       46.23      3.07 o
   1 -14   6       32.85       34.77      2.48 o
   2 -14   6       78.09       78.40      3.74 o
   3 -14   6        2.00        4.79      2.94 o
   4 -14   6       42.89       55.96     14.77 o
   5 -14   6       33.76       34.42      6.60 o
   6 -14   6       25.20       24.09      6.02 o
  -7 -13   6        0.99        3.94      5.88 o
  -6 -13   6       25.13       26.92      3.83 o
  -5 -13   6       20.59       23.59      3.93 o
  -4 -13   6       99.32       92.12      4.06 o
  -3 -13   6       35.45       35.55      2.96 o
  -2 -13   6       14.58       16.10      1.88 o
  -1 -13   6        4.72        5.09      1.43 o
   0 -13   6        2.62        1.70      1.18 o
   1 -13   6       81.64       83.36      3.31 o
   2 -13   6       31.74       37.80      2.43 o
   3 -13   6       33.42       37.33      2.72 o
   4 -13   6       59.74       76.16      6.04 o
   5 -13   6        1.35        4.02      3.73 o
   6 -13   6       18.13       14.34      5.16 o
   7 -13   6        0.54        1.72      4.02 o
  -8 -12   6       10.60       10.07      4.15 o
  -7 -12   6       10.84        9.50      3.63 o
  -6 -12   6        5.27        5.18      2.81 o
  -5 -12   6       35.37       34.36      3.21 o
  -4 -12   6       33.73       32.61      2.62 o
  -3 -12   6       42.36       41.88      4.65 o
  -2 -12   6        2.57        1.15      1.26 o
  -1 -12   6        0.72        1.70      1.23 o
   0 -12   6       19.84       21.96      1.86 o
   1 -12   6        1.33        2.27      1.12 o
   2 -12   6       39.37       48.28      2.54 o
   3 -12   6        2.77        0.73      1.31 o
   4 -12   6        1.13        3.40      1.63 o
   5 -12   6       23.17       40.93      9.89 o
   6 -12   6        1.79        2.87      3.73 o
   7 -12   6        1.61        0.57      3.44 o
   8 -12   6        2.07        3.73      4.02 o
  -8 -11   6       10.29       19.93      4.65 o
  -7 -11   6       69.51       56.66      9.32 o
  -6 -11   6       40.85       36.52      4.02 o
  -5 -11   6      214.16      230.72      6.59 o
  -4 -11   6      183.14      191.87      5.79 o
  -3 -11   6      442.35      456.00     12.76 o
  -2 -11   6      172.86      193.02      4.21 o
  -1 -11   6      453.97      458.24      6.84 o
   0 -11   6       24.48       19.92      1.66 o
   1 -11   6      215.02      194.52      4.29 o
   2 -11   6        2.00        1.12      1.06 o
   3 -11   6       50.01       54.15      2.64 o
   4 -11   6        5.30        2.85      1.57 o
   5 -11   6      114.25      123.70      8.03 o
   6 -11   6       43.32       60.20      5.35 o
   7 -11   6        0.39       -1.15      3.15 o
   8 -11   6       19.94       17.49      4.88 o
  -9 -10   6        2.07        6.65      2.97 o
  -8 -10   6        0.71       -1.32      2.65 o
  -7 -10   6        5.34        3.04      3.02 o
  -6 -10   6        3.05        1.75      2.70 o
  -5 -10   6       21.41       25.70      2.61 o
  -4 -10   6       96.13       89.41      4.16 o
  -3 -10   6        8.58       10.63      1.46 o
  -2 -10   6       57.99       59.57      3.63 o
  -1 -10   6       13.52       11.76      1.37 o
   0 -10   6      149.69      146.35      3.40 o
   1 -10   6       28.02       30.84      1.93 o
   2 -10   6       37.71       42.42      2.25 o
   3 -10   6        3.71        1.73      1.09 o
   4 -10   6       28.17       33.33      2.41 o
   5 -10   6       89.91       77.17      5.55 o
   6 -10   6       62.02       77.66      5.76 o
   7 -10   6       16.33       14.18      3.30 o
   8 -10   6       21.16       19.50      5.16 o
   9 -10   6        6.73        7.17      4.02 o
  -9  -9   6        0.01       -1.05      2.09 o
  -8  -9   6       48.09       63.91      5.24 o
  -7  -9   6        0.03        0.14      2.64 o
  -6  -9   6        5.14        5.25      3.87 o
  -5  -9   6        3.23        5.28      1.63 o
  -4  -9   6       34.08       35.78      2.92 o
  -3  -9   6       95.02       91.78      4.82 o
  -2  -9   6       35.78       37.14      2.07 o
  -1  -9   6      565.19      557.62      7.32 o
   0  -9   6       14.71       12.37      1.27 o
   1  -9   6      528.36      483.51      6.42 o
   2  -9   6        3.46        3.28      1.03 o
   3  -9   6      695.34      642.68      8.60 o
   4  -9   6       35.43       33.87      2.30 o
   5  -9   6      105.48      100.75      4.51 o
   6  -9   6       15.73       19.43      8.60 o
   7  -9   6       46.10       49.75      8.03 o
   8  -9   6        3.54        1.29      5.02 o
   9  -9   6        5.53        5.74      3.73 o
 -10  -8   6        0.27       -1.20      4.38 o
  -9  -8   6       12.77       11.82      3.03 o
  -8  -8   6        0.27       -0.10      2.20 o
  -7  -8   6       25.79       39.10      9.89 o
  -6  -8   6        2.62        3.69      2.01 o
  -5  -8   6      252.28      233.77      6.32 o
  -4  -8   6       42.59       43.43      3.25 o
  -3  -8   6       16.70       12.96      1.67 o
  -2  -8   6      254.65      231.90      4.36 o
  -1  -8   6       28.42       34.54      1.72 o
   0  -8   6        3.78        1.89      0.75 o
   1  -8   6        6.88        7.23      0.91 o
   2  -8   6       39.08       45.24      1.90 o
   3  -8   6        1.03        1.68      0.81 o
   4  -8   6       45.01       69.70      2.91 o
   5  -8   6       26.71       35.35      2.29 o
   6  -8   6       15.86       19.16      4.88 o
   7  -8   6        1.45        0.31      2.12 o
   8  -8   6        5.64        5.34      2.61 o
   9  -8   6        0.87       -0.59      2.41 o
 -10  -7   6        0.15       -1.18      2.47 o
  -9  -7   6        0.09       -0.12      2.37 o
  -8  -7   6       23.15       27.47      4.65 o
  -7  -7   6        7.67        4.78      3.44 o
  -6  -7   6        2.06        1.54      1.73 o
  -5  -7   6       78.79       74.34      3.83 o
  -4  -7   6        0.96        0.83      0.80 o
  -3  -7   6      302.60      266.74      4.64 o
  -2  -7   6      471.27      415.63      6.10 o
  -1  -7   6        0.07        0.40      0.70 o
   0  -7   6      212.97      208.81      3.76 o
   1  -7   6       10.61       13.86      1.40 o
   2  -7   6       29.52       30.67      1.49 o
   3  -7   6       11.97       11.96      1.08 o
   4  -7   6       46.52       42.48      2.27 o
   5  -7   6       18.88       22.39      1.75 o
   6  -7   6        7.81       11.03      2.53 o
   7  -7   6        6.22        4.71      3.30 o
   8  -7   6        0.95       -0.71      3.15 o
   9  -7   6        2.19        3.38      2.54 o
  10  -7   6        3.77        1.15      4.02 o
 -10  -6   6       24.99       28.19      4.37 o
  -9  -6   6        3.02       -0.66      2.12 o
  -8  -6   6        4.48        1.36      2.18 o
  -7  -6   6        0.19       -0.60      1.81 o
  -6  -6   6       10.44        9.77      1.84 o
  -5  -6   6      146.64      137.36      4.84 o
  -4  -6   6      109.19      100.78      2.67 o
  -3  -6   6      427.95      395.22      5.80 o
  -2  -6   6      944.62      865.39     10.18 o
  -1  -6   6      402.46      374.37      5.02 o
   0  -6   6      451.53      394.27      5.98 o
   1  -6   6      105.72      118.60      2.67 o
   2  -6   6      587.03      577.99      6.80 o
   3  -6   6        7.12        9.67      1.08 o
   4  -6   6      175.51      172.11      3.87 o
   5  -6   6       39.83       31.93      1.88 o
   6  -6   6        4.51        7.01      1.78 o
   7  -6   6        0.00       -0.86      1.72 o
   8  -6   6       13.65       20.18      3.23 o
   9  -6   6        5.28        8.89      4.59 o
  10  -6   6        3.39        3.15      4.59 o
 -10  -5   6        0.08        0.64      2.36 o
  -9  -5   6        0.42        0.60      2.26 o
  -8  -5   6       15.81       12.92      2.74 o
  -7  -5   6       11.73       13.66      2.87 o
  -6  -5   6       34.83       31.90      2.62 o
  -5  -5   6       15.45       19.16      1.52 o
  -4  -5   6       11.37       10.65      0.94 o
  -3  -5   6       89.76       87.50      1.80 o
  -2  -5   6      489.23      528.63      5.22 o
  -1  -5   6      120.06      128.52      1.97 o
   0  -5   6        7.68        9.37      0.65 o
   1  -5   6      374.18      353.87      4.51 o
   2  -5   6      486.92      483.68      5.78 o
   3  -5   6      124.04      106.14      2.53 o
   4  -5   6       27.07       29.89      1.92 o
   5  -5   6        3.00        3.03      0.99 o
   6  -5   6       33.90       30.77      2.67 o
   7  -5   6      153.23      146.87      5.11 o
   8  -5   6        0.03       -1.00      2.00 o
   9  -5   6       15.58       26.96      5.74 o
  10  -5   6        0.31        2.01      4.30 o
 -11  -4   6        2.43        2.36      2.81 o
 -10  -4   6       11.55       18.29      3.29 o
  -9  -4   6       42.49       49.80      5.99 o
  -8  -4   6       39.92       41.99      3.92 o
  -7  -4   6        0.85       -0.78      1.56 o
  -6  -4   6        1.30        2.40      1.53 o
  -5  -4   6      408.70      394.53      6.51 o
  -4  -4   6      103.50      105.37      2.59 o
  -3  -4   6        3.94        2.64      1.26 o
  -2  -4   6       16.58       23.97      0.86 o
  -1  -4   6       69.13       83.21      1.48 o
   0  -4   6        1.01        1.44      0.46 o
   1  -4   6      378.44      367.52      4.20 o
   2  -4   6      464.65      403.13      4.62 o
   3  -4   6       78.24       77.70      2.46 o
   4  -4   6     1574.38     1547.51     16.53 o
   5  -4   6        0.01       -0.06      0.87 o
   6  -4   6      253.66      228.84      6.04 o
   7  -4   6       46.21       57.76      3.56 o
   8  -4   6       19.56       15.24      6.45 o
   9  -4   6        3.74        2.58      3.73 o
  10  -4   6       13.95        8.89      4.88 o
  11  -4   6        0.59        0.29      4.30 o
 -11  -3   6        0.03       -0.59      2.44 o
 -10  -3   6        2.97        4.93      2.76 o
  -9  -3   6        1.01       -0.68      2.12 o
  -8  -3   6        7.70       12.87      2.57 o
  -7  -3   6       84.01       73.76      4.51 o
  -6  -3   6      229.06      238.45      4.37 o
  -5  -3   6      216.49      205.03      3.50 o
  -4  -3   6      344.66      346.41      4.50 o
  -3  -3   6      130.35      114.52      2.13 o
  -2  -3   6       19.75       22.13      1.17 o
  -1  -3   6       86.25      107.74      1.57 o
   0  -3   6     1266.72     1388.85     17.36 o
   1  -3   6      552.05      586.02      6.33 o
   2  -3   6       86.64       89.92      1.65 o
   3  -3   6       32.94       35.04      1.99 o
   4  -3   6      423.21      418.40      6.45 o
   5  -3   6       24.14       25.21      1.86 o
   6  -3   6      132.28      126.13      4.47 o
   7  -3   6        7.69        4.04      1.61 o
   8  -3   6        5.14        2.08      2.12 o
   9  -3   6        4.89        6.60      4.30 o
  10  -3   6        1.95        0.29      4.02 o
  11  -3   6        0.12        0.57      4.59 o
 -11  -2   6        0.34       -1.32      2.64 o
 -10  -2   6        9.04        7.27      2.70 o
  -9  -2   6       16.83       10.97      2.66 o
  -8  -2   6       63.72       57.86      4.23 o
  -7  -2   6       50.39       49.31      3.21 o
  -6  -2   6       53.44       54.30      2.16 o
  -5  -2   6      845.15      850.61     10.01 o
  -4  -2   6       88.75      107.06      2.25 o
  -3  -2   6     1275.69     1280.66     15.02 o
  -2  -2   6      120.04      146.99      3.01 o
  -1  -2   6     3238.36     3385.12     40.40 o
   0  -2   6      485.48      436.00      5.37 o
   1  -2   6     2408.85     2513.40     22.33 o
   2  -2   6       67.72       79.28      1.52 o
   3  -2   6       33.86       40.56      1.85 o
   4  -2   6      114.79      100.80      2.35 o
   5  -2   6     1101.29     1068.67     12.10 o
   6  -2   6      168.08      137.04      7.17 o
   7  -2   6       29.23       44.17      6.02 o
   8  -2   6        0.01        3.44      3.44 o
   9  -2   6        6.43       10.90      4.30 o
  10  -2   6        1.36       -1.15      3.73 o
  11  -2   6        7.09       10.04      5.16 o
 -11  -1   6       17.41       28.29      4.66 o
 -10  -1   6        1.88       -0.18      2.31 o
  -9  -1   6      157.50      167.32      6.49 o
  -8  -1   6        0.25        0.29      2.04 o
  -7  -1   6      156.26      163.72      4.05 o
  -6  -1   6       41.85       44.38      2.13 o
  -5  -1   6      399.99      417.94      9.90 o
  -4  -1   6      470.84      473.75      6.04 o
  -3  -1   6        6.98        6.12      1.12 o
  -2  -1   6     3770.38     3977.20     46.91 o
  -1  -1   6        4.89        8.51      0.89 o
   0  -1   6     1871.43     1930.83     22.45 o
   1  -1   6     2583.87     2612.94     25.69 o
   2  -1   6        6.96        2.50      0.52 o
   3  -1   6     1785.42     1979.48     19.01 o
   4  -1   6      132.59      131.32      3.51 o
   5  -1   6      392.14      394.17      7.23 o
   6  -1   6      310.67      331.31      9.94 o
   7  -1   6       97.20       99.23      7.74 o
   8  -1   6        0.06        1.72      3.15 o
   9  -1   6        2.96        6.02      3.73 o
  10  -1   6        5.18        3.15      4.02 o
  11  -1   6        0.77       -2.01      4.02 o
 -11   0   6        0.15        1.03      5.16 o
 -10   0   6        9.70        8.91      3.59 o
  -9   0   6       29.10       25.10      2.86 o
  -8   0   6      112.36      122.60      3.88 o
  -7   0   6       11.23       13.12      2.45 o
  -6   0   6      451.10      451.83      6.30 o
  -5   0   6       49.96       49.28      1.88 o
  -4   0   6     1477.74     1546.69     17.27 o
  -3   0   6       42.66       55.29      2.69 o
  -2   0   6      610.14      653.44     10.75 o
  -1   0   6       16.82       17.78      2.29 o
   0   0   6      165.28      145.24      2.86 o
   1   0   6      292.66      308.20      4.20 o
   2   0   6     1149.10     1402.38     13.50 o
   3   0   6        5.97        7.32      0.92 o
   4   0   6      639.98      577.14      7.24 o
   5   0   6      134.83      125.35      3.14 o
   6   0   6     1125.12     1019.56     30.11 o
   7   0   6       41.52       56.21      6.88 o
   8   0   6       73.63       64.53      7.46 o
   9   0   6        8.51        7.46      4.02 o
  10   0   6       30.39       30.11      6.60 o
  11   0   6        0.34       -1.72      3.44 o
 -11   1   6       15.16       19.13      4.15 o
 -10   1   6        6.74        6.06      2.19 o
  -9   1   6       95.42       98.24      5.65 o
  -8   1   6       42.46       39.24      3.64 o
  -7   1   6      195.55      203.97      4.54 o
  -6   1   6     1667.85     1624.59     17.42 o
  -5   1   6     1013.98      993.11     11.08 o
  -4   1   6      223.42      216.44      3.75 o
  -3   1   6      669.06      649.78      7.92 o
  -2   1   6     5723.62     5461.61    272.31 o
  -1   1   6       32.03       50.92      1.08 o
   0   1   6      403.89      410.09      5.67 o
   1   1   6      410.79      465.98      6.63 o
   2   1   6      618.47      635.65      6.80 o
   3   1   6     1526.96     1711.09     18.90 o
   4   1   6       83.61       69.27      2.54 o
   5   1   6      542.67      604.19      8.51 o
   6   1   6      308.69      267.58     12.05 o
   7   1   6      490.83      538.89     19.79 o
   8   1   6        2.95       12.33      4.02 o
   9   1   6        7.88        8.89      4.02 o
  10   1   6        1.28        2.01      4.02 o
  11   1   6        2.15       -0.29      4.30 o
 -11   2   6        5.17        1.15      4.02 o
 -10   2   6        0.89        4.09      1.95 o
  -9   2   6        0.17        1.35      1.65 o
  -8   2   6        6.90        5.96      1.67 o
  -7   2   6       58.21       52.02      2.80 o
  -6   2   6      190.68      193.36      3.91 o
  -5   2   6      199.87      193.84      3.41 o
  -4   2   6      209.58      225.78      3.26 o
  -3   2   6       26.68       32.65      1.52 o
  -2   2   6     2245.73     2358.41     38.97 o
  -1   2   6     1020.20     1095.33     13.46 o
   0   2   6       25.20       34.70      0.84 o
   1   2   6       30.95       31.97      1.86 o
   2   2   6     1329.54     1562.24     14.96 o
   3   2   6      283.09      334.86      4.35 o
   4   2   6       13.38        7.03      0.92 o
   5   2   6      687.01      653.14      9.04 o
   6   2   6      358.86      351.61     14.34 o
   7   2   6       29.89       32.98      5.45 o
   8   2   6       13.88       12.33      4.02 o
   9   2   6        4.26        6.02      4.30 o
  10   2   6       18.41       13.77      5.16 o
  11   2   6        1.07        5.16      4.59 o
 -11   3   6        0.14        1.43      3.73 o
 -10   3   6        3.39        0.94      2.12 o
  -9   3   6       18.13       25.36      4.10 o
  -8   3   6       19.73       21.95      2.27 o
  -7   3   6        0.04        0.06      1.16 o
  -6   3   6      182.89      167.77      4.23 o
  -5   3   6      107.52      104.39      2.75 o
  -4   3   6      126.21      131.76      2.76 o
  -3   3   6      499.53      496.88      5.91 o
  -2   3   6     2168.89     2436.39     29.88 o
  -1   3   6        9.40        4.61      0.46 o
   0   3   6     4743.73     4742.80     56.42 o
   1   3   6      203.14      241.75      3.37 o
   2   3   6       80.37       52.92      1.84 o
   3   3   6       41.63       34.51      1.34 o
   4   3   6      402.63      388.36      6.01 o
   5   3   6       61.43       53.13      2.25 o
   6   3   6      103.05      133.65      8.89 o
   7   3   6       29.99       43.31      6.31 o
   8   3   6        9.64       10.61      4.30 o
   9   3   6       10.24       10.32      4.30 o
  10   3   6        0.06       -0.29      3.73 o
  11   3   6        0.10        1.15      4.88 o
 -11   4   6        0.34        0.86      3.73 o
 -10   4   6        0.17        4.58      2.91 o
  -9   4   6        0.27       -0.48      1.63 o
  -8   4   6       55.48       62.13      3.95 o
  -7   4   6        2.27       -0.38      1.13 o
  -6   4   6        0.25        0.10      1.06 o
  -5   4   6      424.32      421.75      6.52 o
  -4   4   6       31.45       33.60      1.55 o
  -3   4   6      379.29      406.93      5.78 o
  -2   4   6      137.09      159.69      2.82 o
  -1   4   6      955.18      983.55     11.59 o
   0   4   6       28.18       24.06      1.55 o
   1   4   6     2112.91     2113.51     22.40 o
   2   4   6      153.59      161.57      2.80 o
   3   4   6      110.49      126.78      2.61 o
   4   4   6       12.18       16.23      1.45 o
   5   4   6      131.98      132.08      4.93 o
   6   4   6        5.51       10.90      3.44 o
   7   4   6        9.13        5.45      3.44 o
   8   4   6        2.84        0.00      2.87 o
   9   4   6        1.36        4.30      3.44 o
  10   4   6        3.92       -2.15      4.30 o
  11   4   6        3.58        6.02      5.45 o
 -11   5   6        0.35        1.15      4.30 o
 -10   5   6        0.09        4.05      3.02 o
  -9   5   6       19.51       19.64      4.02 o
  -8   5   6       13.56       14.20      2.60 o
  -7   5   6       54.86       58.12      3.64 o
  -6   5   6        5.32        6.15      1.51 o
  -5   5   6       50.65       47.42      2.40 o
  -4   5   6        7.37        9.43      1.24 o
  -3   5   6      492.73      486.89      8.29 o
  -2   5   6       27.39       25.94      1.15 o
  -1   5   6       85.18      114.46      2.39 o
   0   5   6      237.66      279.61      7.37 o
   1   5   6      214.26      196.73      4.05 o
   2   5   6       18.39       11.80      1.02 o
   3   5   6      575.31      597.00      8.27 o
   4   5   6       81.81       72.09      2.70 o
   5   5   6      147.98      145.58      5.55 o
   6   5   6      419.43      373.26     10.09 o
   7   5   6       42.50       59.65      7.46 o
   8   5   6        2.58       -1.29      2.58 o
   9   5   6       22.90       44.17      7.74 o
  10   5   6        0.17        3.44      4.88 o
  11   5   6        7.20       10.04      6.02 o
 -10   6   6        2.07        5.30      3.14 o
  -9   6   6        6.24        7.54      2.23 o
  -8   6   6       40.25       41.63      3.45 o
  -7   6   6        7.48        4.32      1.73 o
  -6   6   6      178.29      163.60      5.23 o
  -5   6   6       36.99       36.51      2.75 o
  -4   6   6      417.33      385.10      8.07 o
  -3   6   6      650.58      679.76      8.97 o
  -2   6   6      233.23      210.59      3.78 o
  -1   6   6      195.89      223.05      3.33 o
   0   6   6       54.24       67.32      1.91 o
   1   6   6        2.17        3.09      0.82 o
   2   6   6       11.53       11.39      1.20 o
   3   6   6      121.35      105.38      2.79 o
   4   6   6       45.24       34.10      2.25 o
   5   6   6        1.00        1.38      1.51 o
   6   6   6      160.30      135.98      7.74 o
   7   6   6       12.82       22.66      4.88 o
   8   6   6       30.90       12.05      4.88 o
   9   6   6        3.79        8.89      4.88 o
  10   6   6        0.79        9.75      5.74 o
 -10   7   6       10.13        5.28      3.14 o
  -9   7   6        8.56        3.44      2.19 o
  -8   7   6        7.90        4.02      1.94 o
  -7   7   6        9.05       16.20      3.55 o
  -6   7   6        9.12        9.19      3.04 o
  -5   7   6       16.13       13.47      1.93 o
  -4   7   6       24.20       24.48      1.96 o
  -3   7   6      117.89      128.08      4.38 o
  -2   7   6        4.43        2.05      0.79 o
  -1   7   6       92.52       74.19      2.19 o
   0   7   6      572.91      562.24      8.92 o
   1   7   6       19.19       22.38      1.64 o
   2   7   6     1307.02     1281.11     15.45 o
   3   7   6        5.16        5.82      1.07 o
   4   7   6      213.72      229.79      4.76 o
   5   7   6      111.09       87.26      5.88 o
   6   7   6        0.19        0.29      2.87 o
   7   7   6       10.30        5.16      3.73 o
   8   7   6        6.10        6.88      4.59 o
   9   7   6       21.94       29.54      7.17 o
  10   7   6        1.88        2.01      4.59 o
 -10   8   6        2.60       -0.29      2.84 o
  -9   8   6       36.24       40.44      3.80 o
  -8   8   6       22.73       21.25      2.92 o
  -7   8   6       36.57       44.68      4.33 o
  -6   8   6       18.35       11.21      2.02 o
  -5   8   6       65.88       63.99      3.74 o
  -4   8   6       11.43        9.41      2.89 o
  -3   8   6      734.99      678.50      9.36 o
  -2   8   6       48.11       60.80      2.19 o
  -1   8   6      147.39      156.58      3.40 o
   0   8   6      151.40      153.69      3.90 o
   1   8   6      215.42      213.08      4.80 o
   2   8   6      213.98      221.35      5.05 o
   3   8   6     1559.45     1548.20     18.65 o
   4   8   6        0.00       -0.65      1.30 o
   5   8   6       94.60      105.65      8.75 o
   6   8   6       49.86       51.24      4.45 o
   7   8   6       17.08       17.21      5.45 o
   8   8   6        8.77       12.91      5.16 o
   9   8   6        3.47        8.03      5.45 o
  10   8   6        4.88       -2.29      4.88 o
 -10   9   6        1.17        1.15      4.02 o
  -9   9   6       13.48       16.64      2.85 o
  -8   9   6        3.76        5.26      2.11 o
  -7   9   6        1.58        2.45      2.00 o
  -6   9   6       53.51       53.93      3.81 o
  -5   9   6       15.99       18.02      2.42 o
  -4   9   6       10.73        8.54      1.82 o
  -3   9   6       63.15       67.36      3.55 o
  -2   9   6        0.87       -0.41      0.81 o
  -1   9   6        1.46        0.73      0.87 o
   0   9   6        1.71        6.54      1.05 o
   1   9   6        1.84        3.63      1.39 o
   2   9   6      452.46      448.26      8.20 o
   3   9   6      215.99      189.81      5.67 o
   4   9   6       52.18       63.42      3.75 o
   5   9   6       18.41       19.79      2.48 o
   6   9   6       55.51       58.55      5.02 o
   7   9   6       23.22       28.68      6.02 o
   8   9   6       10.73        6.60      4.88 o
   9   9   6        5.11        0.57      4.30 o
  10   9   6        0.07       -2.01      5.45 o
  -9  10   6        0.51       -0.43      2.84 o
  -8  10   6       13.77       11.58      2.47 o
  -7  10   6        0.02        1.37      2.04 o
  -6  10   6      179.98      180.29      6.12 o
  -5  10   6       17.95       20.50      3.08 o
  -4  10   6      522.51      522.98     10.75 o
  -3  10   6       64.28       67.25      3.13 o
  -2  10   6     1029.83     1015.13     13.22 o
  -1  10   6        0.84       -0.17      0.90 o
   0  10   6      142.89      128.58      5.51 o
   1  10   6      151.33      137.17      4.11 o
   2  10   6        1.89        0.76      1.32 o
   3  10   6       31.18       29.12      3.34 o
   4  10   6       73.67       65.92     12.76 o
   5  10   6        0.49       -0.75      1.49 o
   6  10   6        8.61       12.43      2.44 o
   7  10   6       13.83       18.07      5.45 o
   8  10   6        1.49        7.17      4.88 o
   9  10   6       18.98       23.23      6.88 o
  -9  11   6        5.17        5.45      4.59 o
  -8  11   6        0.89       -1.12      2.23 o
  -7  11   6       17.99       13.66      2.88 o
  -6  11   6       17.35       14.07      2.54 o
  -5  11   6        1.71        2.72      1.86 o
  -4  11   6       11.99       14.55      2.26 o
  -3  11   6       71.69       73.74      3.30 o
  -2  11   6        0.06       -0.54      1.07 o
  -1  11   6       20.08       20.27      1.76 o
   0  11   6        9.31       10.81      1.86 o
   1  11   6       35.25       33.36      2.87 o
   2  11   6      102.81      108.43      5.74 o
   3  11   6        2.34        2.58      2.03 o
   4  11   6       19.49       19.83      6.45 o
   5  11   6       11.94       13.97      2.73 o
   6  11   6       18.91       19.41      3.74 o
   7  11   6        9.40        5.77      3.14 o
   8  11   6        0.74        4.65      3.30 o
   9  11   6        8.19        8.32      5.74 o
  -8  12   6        0.73        2.29      4.02 o
  -7  12   6       21.45       28.44      4.06 o
  -6  12   6        5.77       12.73      3.15 o
  -5  12   6        5.95        6.14      2.41 o
  -4  12   6       30.91       29.91      2.99 o
  -3  12   6        0.09        0.10      1.66 o
  -2  12   6       68.77       61.17      4.55 o
  -1  12   6        7.85        3.67      2.13 o
   0  12   6       58.93       68.87      6.29 o
   1  12   6       65.01       74.67      5.17 o
   2  12   6      189.97      192.94      8.89 o
   3  12   6      342.14      392.48     11.46 o
   4  12   6      128.54      124.76      6.29 o
   5  12   6      104.44      117.84      6.29 o
   6  12   6        0.69       -1.00      2.00 o
   7  12   6       42.28       51.05      7.74 o
   8  12   6        6.06        7.11      3.71 o
  -8  13   6        0.03       -0.29      3.73 o
  -7  13   6       19.59       22.83      3.95 o
  -6  13   6       10.38       18.24      3.65 o
  -5  13   6       72.49       66.96      5.57 o
  -4  13   6        0.66        2.01      2.20 o
  -3  13   6        5.76        7.80      2.02 o
  -2  13   6       15.22       12.84      2.73 o
  -1  13   6       13.82       15.77      3.44 o
   0  13   6        0.84        0.00      1.83 o
   1  13   6       31.30       17.90      4.02 o
   2  13   6        3.36        0.72      2.87 o
   3  13   6        1.82        0.50      3.87 o
   4  13   6        0.07        1.34      2.41 o
   5  13   6       12.64       15.85      3.30 o
   6  13   6        6.89       12.53      3.23 o
   7  13   6        0.12       -1.86      3.73 o
   8  13   6        3.82        4.30      4.30 o
  -7  14   6        2.20        5.16      4.30 o
  -6  14   6        0.18       -0.93      2.53 o
  -5  14   6       15.67       21.92      3.75 o
  -4  14   6        0.25       -1.06      2.12 o
  -3  14   6        3.02        4.24      2.44 o
  -2  14   6       24.23       28.45      4.88 o
  -1  14   6       26.22       18.64      4.59 o
   0  14   6        4.84        2.58      2.87 o
   1  14   6       17.41       14.63      4.30 o
   2  14   6       57.75       62.78      5.17 o
   3  14   6       34.89       31.93      4.06 o
   4  14   6       52.10       52.56      5.06 o
   5  14   6      150.47      166.09      8.01 o
   6  14   6        3.95        1.01      3.73 o
   7  14   6       34.36       43.31      7.74 o
  -6  15   6       15.31       13.77      5.16 o
  -5  15   6       19.44       10.32      4.59 o
  -4  15   6        4.72        3.15      4.02 o
  -3  15   6        9.27       12.85      3.04 o
  -2  15   6       11.83       24.66      5.45 o
  -1  15   6       45.68       57.93      7.17 o
   0  15   6        0.95       -1.58      3.15 o
   1  15   6       97.70      105.25      8.60 o
   2  15   6        0.41       -0.86      3.44 o
   3  15   6       41.56       40.73      6.88 o
   4  15   6        2.10        3.15      3.44 o
   5  15   6       28.68       31.26      6.31 o
   6  15   6       10.80       11.76      4.59 o
  -6  16   6        0.12       -2.01      4.02 o
  -5  16   6        0.22       -1.72      3.73 o
  -4  16   6        0.02       -1.72      3.44 o
  -3  16   6        6.57       11.57      3.14 o
  -2  16   6       21.04       28.11      6.02 o
  -1  16   6        0.16        0.86      3.73 o
   0  16   6        2.53        2.58      3.73 o
   1  16   6        0.05       -1.58      3.15 o
   2  16   6        3.34       11.19      4.88 o
   3  16   6       14.80       18.64      5.45 o
   4  16   6        0.01       -1.72      3.44 o
   5  16   6        4.41        0.57      3.73 o
   6  16   6        0.06       -1.72      3.44 o
  -4  17   6        3.58        4.88      4.30 o
  -2  17   6        0.05       -1.58      3.15 o
  -1  17   6        4.10       -0.57      3.44 o
   0  17   6        0.32       -1.58      3.15 o
   1  17   6        0.34        3.15      4.30 o
   2  17   6        3.11        1.43      4.02 o
   3  17   6       35.93       38.14      6.88 o
   4  17   6        0.29        4.02      4.30 o
   5  17   6       22.15       20.65      5.74 o
  -2  18   6       13.60       20.36      6.02 o
  -1  18   6        0.07       -1.86      3.73 o
   0  18   6        0.01        4.30      4.02 o
   1  18   6        0.24       -1.72      3.44 o
   2  18   6        2.26       -1.72      3.44 o
   3  18   6        0.44        0.00      3.73 o
  -2 -17   7        2.91       -0.67      3.02 o
  -1 -17   7        0.21        0.70      2.44 o
   0 -17   7       13.49       14.19      3.84 o
   1 -17   7        8.42       12.56      4.30 o
   2 -17   7       21.54       23.23      6.31 o
  -4 -16   7        0.38        0.22      1.91 o
  -3 -16   7        0.00        0.77      1.88 o
  -2 -16   7        1.69       -0.81      1.62 o
  -1 -16   7        0.05       -0.29      1.68 o
   0 -16   7        6.01        8.89      2.08 o
   1 -16   7        0.17       -1.16      2.33 o
   2 -16   7        4.07        5.59      3.04 o
   3 -16   7        3.48        5.88      6.60 o
   4 -16   7        1.60        3.16      3.23 o
  -5 -15   7       50.96       45.48      3.94 o
  -4 -15   7        3.79        0.37      1.85 o
  -3 -15   7       81.57       85.24      4.50 o
  -2 -15   7        7.93        5.57      1.70 o
  -1 -15   7       42.05       41.26      3.86 o
   0 -15   7       11.65       11.66      1.89 o
   1 -15   7        6.71        5.98      1.68 o
   2 -15   7       17.12       19.98      2.39 o
   3 -15   7       11.60       12.22      3.89 o
   4 -15   7        3.80        7.89      3.45 o
   5 -15   7        2.44        2.01      4.30 o
  -6 -14   7        6.54        4.14      2.90 o
  -5 -14   7        5.55        4.10      2.23 o
  -4 -14   7        0.53        1.78      1.52 o
  -3 -14   7        2.05        2.47      1.50 o
  -2 -14   7       62.84       62.40      3.28 o
  -1 -14   7        4.46        2.69      1.76 o
   0 -14   7        2.71        0.99      1.34 o
   1 -14   7        1.52        2.33      1.61 o
   2 -14   7        1.60        3.56      1.73 o
   3 -14   7        4.46        8.20      1.88 o
   4 -14   7        3.70        6.41      2.37 o
   5 -14   7        1.23       -1.72      3.44 o
   6 -14   7        0.01       -1.72      3.44 o
  -7 -13   7       12.60       14.29      7.03 o
  -6 -13   7        3.18        6.33      2.94 o
  -5 -13   7        1.50       -0.70      1.41 o
  -4 -13   7        0.02       -0.69      1.38 o
  -3 -13   7       35.34       40.25      3.70 o
  -2 -13   7       40.86       34.19      2.61 o
  -1 -13   7        0.44       -0.22      1.20 o
   0 -13   7       48.19       49.97      2.77 o
   1 -13   7       71.41       78.77      3.36 o
   2 -13   7       69.09       67.82      3.17 o
   3 -13   7        8.10       10.22      1.88 o
   4 -13   7       55.42       52.06      3.59 o
   5 -13   7        5.68        7.46      4.30 o
   6 -13   7       52.26       49.62      7.46 o
   7 -13   7        3.45        2.58      4.02 o
  -7 -12   7       41.03       51.14      6.25 o
  -6 -12   7       28.47       33.19      4.48 o
  -5 -12   7       31.28       26.69      3.25 o
  -4 -12   7       71.49       70.91      3.82 o
  -3 -12   7       64.97       64.13      3.04 o
  -2 -12   7        0.06       -0.57      1.14 o
  -1 -12   7       83.71       78.31      3.20 o
   0 -12   7       34.02       30.35      2.15 o
   1 -12   7        4.63        1.77      1.45 o
   2 -12   7        3.64        7.25      1.47 o
   3 -12   7       70.71       82.53      3.38 o
   4 -12   7       51.08       60.20      3.71 o
   5 -12   7        8.08        3.58      2.72 o
   6 -12   7        0.68       -1.24      2.48 o
   7 -12   7        5.76        5.74      4.02 o
  -8 -11   7        2.35        0.63      3.44 o
  -7 -11   7        2.89        1.36      2.45 o
  -6 -11   7       14.01       19.14      3.42 o
  -5 -11   7       28.25       29.48      2.99 o
  -4 -11   7        0.05        3.30      1.35 o
  -3 -11   7        5.00        4.76      1.46 o
  -2 -11   7       19.76       22.23      1.91 o
  -1 -11   7       72.98       71.85      4.21 o
   0 -11   7        0.59       -0.47      0.93 o
   1 -11   7        7.61        3.61      1.19 o
   2 -11   7        0.37       -0.51      1.02 o
   3 -11   7       21.32       24.39      1.94 o
   4 -11   7        8.41        5.12      1.63 o
   5 -11   7        0.07        0.10      1.82 o
   6 -11   7        0.21       -0.04      2.27 o
   7 -11   7        7.66        2.32      2.73 o
   8 -11   7        3.54        5.45      4.02 o
  -9 -10   7        0.02        0.91      2.64 o
  -8 -10   7        7.25        6.00      2.86 o
  -7 -10   7       12.35       17.57      3.29 o
  -6 -10   7      118.27      107.51      6.24 o
  -5 -10   7        2.40        2.19      1.72 o
  -4 -10   7      136.63      137.04      4.04 o
  -3 -10   7       24.19       29.70      2.11 o
  -2 -10   7      417.12      401.32      6.88 o
  -1 -10   7        0.94        0.13      0.92 o
   0 -10   7      420.22      417.39      6.19 o
   1 -10   7      133.75      129.65      4.04 o
   2 -10   7      232.55      232.57      4.71 o
   3 -10   7       92.68       87.93      3.48 o
   4 -10   7       53.04       49.45      2.82 o
   5 -10   7       55.32       67.09      3.72 o
   6 -10   7        0.86        1.60      2.41 o
   7 -10   7        7.71        9.81      3.02 o
   8 -10   7        0.17        2.32      2.60 o
  -9  -9   7        3.83        0.86      2.42 o
  -8  -9   7        1.47        3.81      2.76 o
  -7  -9   7        8.15       10.67      3.64 o
  -6  -9   7        2.44        3.76      2.18 o
  -5  -9   7       19.31       19.92      2.87 o
  -4  -9   7      102.72       88.20      3.04 o
  -3  -9   7       26.69       25.21      1.85 o
  -2  -9   7        0.02        0.35      0.86 o
  -1  -9   7        1.26       -0.38      0.77 o
   0  -9   7        8.63       14.52      1.36 o
   1  -9   7       33.67       40.99      2.17 o
   2  -9   7      229.87      221.36      4.38 o
   3  -9   7      176.05      180.78      4.03 o
   4  -9   7       39.60       38.78      2.50 o
   5  -9   7       10.91       12.12      1.79 o
   6  -9   7       10.67        6.71      2.61 o
   7  -9   7       34.24       33.56      4.12 o
   8  -9   7        7.57        1.80      2.73 o
   9  -9   7        2.49        0.57      4.30 o
  -9  -8   7       16.13        9.77      5.13 o
  -8  -8   7        1.22        5.04      2.44 o
  -7  -8   7       55.34       61.16      4.85 o
  -6  -8   7        0.19       -0.58      1.69 o
  -5  -8   7      124.50      119.17      5.21 o
  -4  -8   7       70.91       68.02      3.27 o
  -3  -8   7        4.24        3.78      1.20 o
  -2  -8   7      200.52      158.61      3.59 o
  -1  -8   7       91.84       81.90      2.88 o
   0  -8   7      257.72      254.16      4.23 o
   1  -8   7      126.34      122.00      3.49 o
   2  -8   7      169.51      159.45      3.56 o
   3  -8   7      182.17      180.94      4.10 o
   4  -8   7      652.35      634.55      9.50 o
   5  -8   7      230.82      242.20      5.94 o
   6  -8   7       16.60       15.87      3.02 o
   7  -8   7       37.96       48.41      4.61 o
   8  -8   7       43.67       38.85      4.53 o
   9  -8   7        2.91        0.57      4.02 o
 -10  -7   7       10.15       10.86      3.36 o
  -9  -7   7        1.41        3.58      2.44 o
  -8  -7   7       11.52       10.99      2.81 o
  -7  -7   7        0.07        1.31      2.11 o
  -6  -7   7      101.07       92.71      6.61 o
  -5  -7   7        0.12        0.84      1.36 o
  -4  -7   7      179.85      185.05      4.61 o
  -3  -7   7        4.98        5.17      0.80 o
  -2  -7   7        1.97        3.58      0.92 o
  -1  -7   7      242.01      211.35      4.36 o
   0  -7   7       39.44       41.82      1.80 o
   1  -7   7        1.78        2.36      0.67 o
   2  -7   7       41.86       38.37      1.72 o
   3  -7   7      185.81      181.87      3.46 o
   4  -7   7        1.46        2.33      1.07 o
   5  -7   7        1.52       -0.57      1.14 o
   6  -7   7        0.59       -0.77      1.53 o
   7  -7   7        9.53       13.74      2.94 o
   8  -7   7        0.06        8.03      4.30 o
   9  -7   7        0.25       -1.72      3.73 o
  10  -7   7        0.01        7.74      4.59 o
 -10  -6   7        0.67        1.88      2.40 o
  -9  -6   7        0.55       -1.05      2.09 o
  -8  -6   7        0.13       -0.36      2.09 o
  -7  -6   7       34.62       27.88      2.75 o
  -6  -6   7        0.22        0.06      1.33 o
  -5  -6   7        2.77        2.54      1.36 o
  -4  -6   7       25.88       23.57      1.62 o
  -3  -6   7      101.27      103.07      2.24 o
  -2  -6   7     1047.59     1054.49     11.09 o
  -1  -6   7      134.47      131.32      2.99 o
   0  -6   7      435.43      448.51      6.11 o
   1  -6   7      185.90      173.56      3.08 o
   2  -6   7      316.82      317.50      4.54 o
   3  -6   7       25.82       27.19      1.48 o
   4  -6   7      622.79      585.89      7.95 o
   5  -6   7       94.19       98.53      2.90 o
   6  -6   7        4.25        1.27      2.28 o
   7  -6   7       10.51       12.52      2.75 o
   8  -6   7        5.98       15.49      4.88 o
   9  -6   7        6.66       10.04      4.59 o
  10  -6   7        4.68        6.31      4.59 o
 -10  -5   7        1.08        3.71      2.74 o
  -9  -5   7        0.60        4.26      2.47 o
  -8  -5   7        8.33        9.63      2.62 o
  -7  -5   7        9.37        8.90      1.97 o
  -6  -5   7       40.26       35.90      2.82 o
  -5  -5   7       30.46       34.37      2.05 o
  -4  -5   7       99.85       97.10      1.99 o
  -3  -5   7       71.30       78.38      1.61 o
  -2  -5   7      161.27      173.71      3.20 o
  -1  -5   7      102.25      115.74      2.28 o
   0  -5   7        0.84        0.76      0.73 o
   1  -5   7      151.17      130.68      2.50 o
   2  -5   7        2.79        3.74      0.71 o
   3  -5   7      616.58      601.49      7.70 o
   4  -5   7      135.54      139.10      3.21 o
   5  -5   7       63.90       61.12      2.55 o
   6  -5   7        5.79        6.64      1.49 o
   7  -5   7        1.42        6.45      1.84 o
   8  -5   7        0.08       -1.43      2.87 o
   9  -5   7       13.71       19.79      5.45 o
  10  -5   7        3.19        9.46      4.88 o
 -10  -4   7        2.84        0.32      3.24 o
  -9  -4   7        1.97        4.05      2.40 o
  -8  -4   7        0.52        1.35      2.08 o
  -7  -4   7        0.39        0.34      1.75 o
  -6  -4   7       54.30       71.02      3.52 o
  -5  -4   7      145.43      137.57      3.03 o
  -4  -4   7       70.60       65.83      2.36 o
  -3  -4   7       37.60       31.57      1.62 o
  -2  -4   7      178.93      193.08      2.80 o
  -1  -4   7       70.99       70.85      1.38 o
   0  -4   7      432.96      456.08      6.26 o
   1  -4   7       31.48       30.31      1.23 o
   2  -4   7      698.99      666.59     10.63 o
   3  -4   7        0.00        0.98      0.63 o
   4  -4   7     2202.21     2086.70     24.50 o
   5  -4   7      151.21      139.95      3.72 o
   6  -4   7      156.72      150.27      5.38 o
   7  -4   7        8.12        5.31      2.33 o
   8  -4   7       71.31       67.89      5.45 o
   9  -4   7        1.27        1.43      3.73 o
  10  -4   7       13.69       21.80      6.31 o
 -10  -3   7       15.76       15.13      3.11 o
  -9  -3   7        9.03        5.17      2.37 o
  -8  -3   7      175.23      175.06      6.66 o
  -7  -3   7        0.02       -0.40      1.64 o
  -6  -3   7      127.94      126.95      4.00 o
  -5  -3   7        3.96        5.53      0.60 o
  -4  -3   7     1020.93      987.71     11.46 o
  -3  -3   7       12.96       20.37      1.97 o
  -2  -3   7      611.67      525.86      6.67 o
  -1  -3   7      147.23      126.55      1.76 o
   0  -3   7      162.88      156.65      2.21 o
   1  -3   7      319.96      306.81      3.36 o
   2  -3   7        4.68        9.46      0.70 o
   3  -3   7      424.98      416.44      5.09 o
   4  -3   7      220.89      235.95      4.08 o
   5  -3   7      143.84      161.23      3.47 o
   6  -3   7       63.05       61.18      3.85 o
   7  -3   7       59.45       68.58      5.14 o
   8  -3   7       14.59       20.09      3.30 o
   9  -3   7        4.49        5.18      2.73 o
  10  -3   7        2.37        6.88      4.59 o
  11  -3   7        6.48        7.74      5.16 o
 -11  -2   7        2.22        4.44      3.14 o
 -10  -2   7        0.06       -1.01      2.01 o
  -9  -2   7        5.37        5.18      2.36 o
  -8  -2   7      119.27      115.41      5.34 o
  -7  -2   7        7.49        6.51      2.07 o
  -6  -2   7       46.28       48.95      3.31 o
  -5  -2   7      172.96      179.93      6.78 o
  -4  -2   7        0.34        2.13      0.87 o
  -3  -2   7      369.04      414.04      5.67 o
  -2  -2   7        1.62        1.11      0.63 o
  -1  -2   7        8.55        9.34      0.76 o
   0  -2   7      229.28      274.82      3.60 o
   1  -2   7     1836.86     1924.53     16.77 o
   2  -2   7      186.91      201.17      2.77 o
   3  -2   7      135.84      134.22      2.68 o
   4  -2   7        0.73       -0.32      0.64 o
   5  -2   7       15.60       15.26      1.37 o
   6  -2   7        6.75        9.99      2.41 o
   7  -2   7       33.27       34.13      5.74 o
   8  -2   7       44.14       41.30      6.31 o
   9  -2   7        3.97        2.01      4.02 o
  10  -2   7        0.04        0.57      3.44 o
  11  -2   7        1.77        7.17      5.16 o
 -11  -1   7        5.16        4.76      3.14 o
 -10  -1   7        5.10       11.42      3.34 o
  -9  -1   7       14.92       20.15      3.60 o
  -8  -1   7        3.82        6.85      2.81 o
  -7  -1   7      156.34      161.70      4.90 o
  -6  -1   7        0.20       -0.77      1.55 o
  -5  -1   7      232.86      227.87      4.53 o
  -4  -1   7      846.44      826.74     10.86 o
  -3  -1   7     3443.55     3769.01     40.04 o
  -2  -1   7     1804.81     1830.84     20.38 o
  -1  -1   7      160.57      163.86      4.06 o
   0  -1   7      623.59      618.61      6.28 o
   1  -1   7      377.31      295.19      3.22 o
   2  -1   7      628.28      675.73      7.25 o
   3  -1   7      507.51      477.58      5.35 o
   4  -1   7      145.16      142.38      3.30 o
   5  -1   7      262.10      246.52      9.53 o
   6  -1   7      331.01      294.75     15.77 o
   7  -1   7      104.84       98.37      7.74 o
   8  -1   7        0.05       -1.43      2.87 o
   9  -1   7        1.64        9.46      4.30 o
  10  -1   7       12.01       14.63      5.45 o
  11  -1   7        0.63       -1.86      3.73 o
 -11   0   7        0.07        2.72      3.04 o
 -10   0   7       22.25       19.06      3.84 o
  -9   0   7        5.31        3.30      2.64 o
  -8   0   7      426.65      411.69      7.34 o
  -7   0   7       10.95       16.04      2.00 o
  -6   0   7      210.95      215.19      3.81 o
  -5   0   7       59.18       56.35      1.92 o
  -4   0   7      906.16      892.92     11.07 o
  -3   0   7        0.52        0.17      0.76 o
  -2   0   7      197.33      168.71      6.97 o
  -1   0   7        0.69        0.33      0.46 o
   0   0   7        0.16        1.66      0.61 o
   1   0   7     1458.64     1453.77     12.02 o
   2   0   7     1283.81     1398.24     12.70 o
   3   0   7       64.16       57.22      2.00 o
   4   0   7      208.39      235.01      7.79 o
   5   0   7      197.15      189.32      5.85 o
   6   0   7       59.87       65.08      4.76 o
   7   0   7        8.32        8.32      3.73 o
   8   0   7       55.50       53.92      7.17 o
   9   0   7        0.08       -0.29      3.44 o
  10   0   7        0.27        9.46      4.88 o
  11   0   7        0.03       -1.86      3.73 o
 -11   1   7        1.54        2.90      3.30 o
 -10   1   7        0.74       -0.85      1.70 o
  -9   1   7        0.21        1.62      1.52 o
  -8   1   7       81.63       71.03      3.43 o
  -7   1   7       22.56       18.07      1.88 o
  -6   1   7      103.40      100.22      2.62 o
  -5   1   7      333.02      335.71      4.83 o
  -4   1   7      426.99      430.78      6.01 o
  -3   1   7     2495.04     2609.95     31.15 o
  -2   1   7       77.78       56.04      1.77 o
  -1   1   7       57.39       66.66      1.78 o
   0   1   7      837.89      844.51      7.73 o
   1   1   7     1220.70     1307.78     13.56 o
   2   1   7        4.58       14.34      0.87 o
   3   1   7        0.27        3.26      0.57 o
   4   1   7      319.00      310.34      5.28 o
   5   1   7       55.89       58.45      2.46 o
   6   1   7       18.15       16.98      2.82 o
   7   1   7      205.47      212.80     11.47 o
   8   1   7        2.17        7.74      3.73 o
   9   1   7       15.90       21.80      5.45 o
  10   1   7        0.11       -1.58      3.15 o
  11   1   7       19.47       22.94      6.60 o
 -11   2   7        6.82        7.64      3.54 o
 -10   2   7       26.71       28.33      3.15 o
  -9   2   7       22.55       22.60      2.40 o
  -8   2   7       13.34       13.47      1.93 o
  -7   2   7        6.64        4.17      1.57 o
  -6   2   7      400.50      380.54      8.18 o
  -5   2   7      809.28      809.56     10.34 o
  -4   2   7      219.18      185.53      3.50 o
  -3   2   7      588.53      597.71      7.45 o
  -2   2   7       58.01       53.00      1.54 o
  -1   2   7     1494.98     1520.64     15.14 o
   0   2   7      325.30      398.07      4.43 o
   1   2   7     6197.23     6540.85     62.12 o
   2   2   7       19.32       23.34      1.07 o
   3   2   7       93.81      100.82      2.13 o
   4   2   7       35.20       48.37      2.04 o
   5   2   7       43.33       45.53      2.60 o
   6   2   7      211.65      236.32     11.47 o
   7   2   7      111.87      114.43      8.89 o
   8   2   7       16.58       17.78      4.88 o
   9   2   7        0.49        1.15      3.44 o
  10   2   7        1.31       -1.72      3.44 o
  11   2   7        1.38        1.15      4.59 o
 -11   3   7        0.58        0.57      4.02 o
 -10   3   7        1.73       -0.31      2.10 o
  -9   3   7        2.79        4.12      1.86 o
  -8   3   7       14.83       23.49      2.32 o
  -7   3   7       34.69       37.40      2.53 o
  -6   3   7        5.75        9.62      1.48 o
  -5   3   7      125.73      125.36      3.00 o
  -4   3   7       42.27       44.34      2.56 o
  -3   3   7      162.97      156.26      2.40 o
  -2   3   7      831.87      814.17     12.35 o
  -1   3   7      282.76      284.06      3.39 o
   0   3   7     1780.17     1934.18     17.90 o
   1   3   7       92.62       87.80      2.16 o
   2   3   7      159.01      167.91      2.98 o
   3   3   7      203.04      216.76      3.68 o
   4   3   7       57.57       59.34      2.26 o
   5   3   7       24.63       22.58      1.62 o
   6   3   7      446.79      417.00     16.35 o
   7   3   7        7.23        1.72      2.87 o
   8   3   7        2.16        0.57      3.15 o
   9   3   7        0.43        1.72      3.73 o
  10   3   7        7.62       18.07      6.02 o
  11   3   7        4.00        4.88      5.45 o
 -10   4   7        5.79        3.58      3.04 o
  -9   4   7        1.33        1.36      1.70 o
  -8   4   7       36.50       40.88      4.18 o
  -7   4   7        0.17        0.41      1.30 o
  -6   4   7       10.29       12.43      1.90 o
  -5   4   7       16.06       17.24      1.41 o
  -4   4   7        7.73        5.10      0.86 o
  -3   4   7       15.80       20.20      1.53 o
  -2   4   7        4.05        4.67      0.85 o
  -1   4   7       22.08       21.18      1.27 o
   0   4   7       33.89       32.59      1.97 o
   1   4   7     1537.76     1606.81     19.61 o
   2   4   7        1.88        3.65      0.69 o
   3   4   7     1569.47     1581.24     16.73 o
   4   4   7       64.61       70.92      2.40 o
   5   4   7      261.44      277.20      5.93 o
   6   4   7        1.27        4.96      3.44 o
   7   4   7       48.60       55.93      7.17 o
   8   4   7        0.82        2.29      3.15 o
   9   4   7        0.51       -0.86      3.73 o
  10   4   7        3.66        6.31      4.59 o
  11   4   7        0.02       -0.86      4.88 o
 -10   5   7        3.13        4.70      2.89 o
  -9   5   7        1.11        2.10      1.76 o
  -8   5   7        2.13        2.49      1.70 o
  -7   5   7       62.40       54.37      3.62 o
  -6   5   7       15.32       14.77      1.94 o
  -5   5   7        1.83        3.03      1.52 o
  -4   5   7        5.49        4.87      1.12 o
  -3   5   7       75.17       80.96      2.20 o
  -2   5   7      707.24      778.86      9.72 o
  -1   5   7       45.05       62.03      1.80 o
   0   5   7      578.68      613.03      8.13 o
   1   5   7        1.89        1.04      0.48 o
   2   5   7       51.95       41.45      1.62 o
   3   5   7      136.03      122.72      3.07 o
   4   5   7      618.32      597.85      8.67 o
   5   5   7       33.19       33.56      2.65 o
   6   5   7       19.81       18.79      2.89 o
   7   5   7       55.37       80.02      8.32 o
   8   5   7        0.45        6.31      4.02 o
   9   5   7        5.33        2.58      4.02 o
  10   5   7        0.28       -1.43      4.59 o
 -10   6   7       12.15        5.82      3.14 o
  -9   6   7       13.79       10.53      2.48 o
  -8   6   7       24.76       24.51      2.78 o
  -7   6   7        1.66        0.81      1.43 o
  -6   6   7      278.27      274.82      6.92 o
  -5   6   7        1.60        1.25      1.21 o
  -4   6   7      683.27      629.72      9.86 o
  -3   6   7      557.92      538.05      7.54 o
  -2   6   7      869.94      864.84     13.18 o
  -1   6   7      607.93      578.84     10.14 o
   0   6   7      140.25      141.51      2.83 o
   1   6   7     1343.06     1271.16     17.17 o
   2   6   7       86.24       90.59      2.51 o
   3   6   7       88.41       93.73      2.74 o
   4   6   7       28.12       37.25      2.13 o
   5   6   7        7.36        6.23      2.12 o
   6   6   7      114.88      142.36      6.12 o
   7   6   7       57.08       45.31      6.88 o
   8   6   7        0.48        3.44      4.02 o
   9   6   7        0.76       -1.72      3.44 o
  10   6   7       17.71       16.35      6.31 o
 -10   7   7        0.05       -0.31      2.73 o
  -9   7   7        2.23        3.31      2.74 o
  -8   7   7        0.12        3.03      2.33 o
  -7   7   7       13.33       14.83      2.41 o
  -6   7   7       41.33       32.18      2.92 o
  -5   7   7       59.96       54.28      4.21 o
  -4   7   7        3.28        4.54      1.42 o
  -3   7   7      157.03      158.70      3.52 o
  -2   7   7      175.72      190.93      3.77 o
  -1   7   7      162.66      175.41      4.10 o
   0   7   7       10.66        7.16      1.10 o
   1   7   7      155.05      155.70      3.94 o
   2   7   7        1.46        1.26      0.92 o
   3   7   7       14.41       20.43      1.61 o
   4   7   7      307.75      262.49      5.22 o
   5   7   7       16.06       12.63      2.07 o
   6   7   7       16.73       17.79      5.16 o
   7   7   7        0.12       -1.29      2.58 o
   8   7   7        0.05        1.43      4.02 o
   9   7   7        0.13        0.00      4.59 o
  10   7   7        0.51        2.58      5.16 o
 -10   8   7        2.61        0.29      4.30 o
  -9   8   7       19.13       23.58      3.19 o
  -8   8   7        4.20        5.34      2.73 o
  -7   8   7       32.65       38.65      3.37 o
  -6   8   7       18.50       22.87      2.57 o
  -5   8   7        9.40        8.81      1.87 o
  -4   8   7      156.40      143.39      6.36 o
  -3   8   7       76.33       76.62      2.54 o
  -2   8   7       93.69       93.88      2.69 o
  -1   8   7       46.76       53.96      2.16 o
   0   8   7       76.52       77.03      2.82 o
   1   8   7      466.70      445.72      7.95 o
   2   8   7       63.79       62.84      2.95 o
   3   8   7     1281.84     1198.80     18.26 o
   4   8   7       39.19       36.75      2.61 o
   5   8   7      151.68      164.02      5.41 o
   6   8   7        0.40        3.58      3.01 o
   7   8   7       35.90       28.39      6.02 o
   8   8   7        3.19        5.45      4.59 o
   9   8   7       16.93       18.64      6.31 o
  10   8   7        0.00        4.30      5.45 o
  -9   9   7       27.48       34.48     14.63 o
  -8   9   7        0.98        2.97      2.07 o
  -7   9   7       57.43       58.17      4.11 o
  -6   9   7        1.99        3.28      2.12 o
  -5   9   7      129.26      127.41      4.86 o
  -4   9   7        0.51        1.48      1.47 o
  -3   9   7       92.25       92.75      3.27 o
  -2   9   7       58.39       47.86      2.21 o
  -1   9   7       57.30       52.11      2.70 o
   0   9   7       21.73       19.17      1.79 o
   1   9   7        6.61        6.54      1.32 o
   2   9   7        5.92        6.18      1.61 o
   3   9   7       17.07       14.50      1.92 o
   4   9   7       36.16       36.40      3.75 o
   5   9   7        3.27        5.98      1.91 o
   6   9   7       20.07       18.71      2.99 o
   7   9   7        3.77        1.15      3.73 o
   8   9   7        7.81       18.36      6.02 o
   9   9   7        3.02        8.60      6.02 o
  10   9   7       10.07        7.74      6.02 o
  -9  10   7        0.60        7.51      3.34 o
  -8  10   7        0.19        0.11      1.86 o
  -7  10   7        0.55        2.60      2.02 o
  -6  10   7        5.62        3.28      1.91 o
  -5  10   7       13.41        9.28      2.11 o
  -4  10   7        6.32        2.77      1.81 o
  -3  10   7       14.78       19.77      2.03 o
  -2  10   7        1.99        3.92      1.41 o
  -1  10   7       46.21       38.69      2.58 o
   0  10   7        6.81        5.05      1.32 o
   1  10   7       87.70       88.50      3.44 o
   2  10   7        0.93        0.03      1.20 o
   3  10   7       46.93       35.70      3.75 o
   4  10   7       13.51       14.79      2.73 o
   5  10   7       43.79       40.97      4.15 o
   6  10   7        4.88        5.25      2.08 o
   7  10   7       22.67       15.06      6.60 o
   8  10   7        4.61        6.88      4.30 o
   9  10   7        0.04        0.57      5.45 o
  -9  11   7        7.19        1.72      4.30 o
  -8  11   7        5.10        2.43      2.74 o
  -7  11   7       20.04       19.02      5.90 o
  -6  11   7       85.83       71.85      5.31 o
  -5  11   7       96.72       81.66      4.61 o
  -4  11   7       26.12       31.06      2.97 o
  -3  11   7      546.94      543.04     10.27 o
  -2  11   7        0.78        0.31      1.24 o
  -1  11   7      675.90      647.43     12.63 o
   0  11   7       38.77       40.53      2.78 o
   1  11   7      338.58      367.92     11.76 o
   2  11   7       49.46       44.93      4.04 o
   3  11   7      261.21      275.65      9.13 o
   4  11   7      331.37      336.81     29.11 o
   5  11   7        5.97       13.92      3.14 o
   6  11   7       58.89       46.84      4.65 o
   7  11   7        7.66        8.21      3.23 o
   8  11   7        5.50        2.15      4.45 o
   9  11   7       13.65       33.84      8.32 o
  -8  12   7        2.88        0.86      4.30 o
  -7  12   7        1.83       -0.44      2.41 o
  -6  12   7        6.67        4.96      2.66 o
  -5  12   7        0.24       -0.78      1.68 o
  -4  12   7        8.84        5.86      2.04 o
  -3  12   7      122.81      124.03      4.24 o
  -2  12   7        4.74        6.68      2.01 o
  -1  12   7        1.26        2.16      1.72 o
   0  12   7        8.58        8.60      2.50 o
   1  12   7        0.59       -0.97      1.93 o
   2  12   7        5.18        6.94      2.53 o
   3  12   7       26.37       33.98      4.02 o
   4  12   7        4.06        6.14      2.73 o
   5  12   7       13.93       20.94      3.54 o
   6  12   7        1.37        1.45      2.33 o
   7  12   7        1.53        3.44      4.30 o
   8  12   7        3.69        6.02      4.59 o
  -8  13   7       19.02       14.91      5.16 o
  -7  13   7        0.01        1.06      2.53 o
  -6  13   7       51.51       61.52      6.74 o
  -5  13   7        5.92        7.31      2.84 o
  -4  13   7       79.16      100.73      8.32 o
  -3  13   7        9.42        4.05      2.03 o
  -2  13   7        5.88        2.64      2.08 o
  -1  13   7       10.70       12.65      2.24 o
   0  13   7        2.77        0.29      2.03 o
   1  13   7       88.97       96.08      5.68 o
   2  13   7       22.50       35.84      4.26 o
   3  13   7      277.42      320.50     10.65 o
   4  13   7      107.53      128.18      8.03 o
   5  13   7       31.78       31.06      4.24 o
   6  13   7       72.00       77.73     16.78 o
   7  13   7        0.02       -1.72      4.02 o
  -7  14   7        1.46        3.44      4.30 o
  -6  14   7       17.68       19.85      3.95 o
  -5  14   7        3.10        3.03      3.44 o
  -4  14   7       32.43       35.08      4.24 o
  -3  14   7        0.74        3.13      2.33 o
  -2  14   7        8.25        7.72      2.73 o
  -1  14   7       12.64        7.17      3.44 o
   0  14   7       11.27       12.36      2.87 o
   1  14   7        4.14        5.18      2.61 o
   2  14   7       21.17       21.28      3.54 o
   3  14   7       25.78       27.22      3.95 o
   4  14   7        0.41        2.15      2.64 o
   5  14   7        3.48        6.02      3.04 o
   6  14   7        0.13        0.00      2.48 o
   7  14   7        9.09       16.63      5.74 o
  -6  15   7        9.69       10.04      4.59 o
  -5  15   7        0.84        2.25      2.73 o
  -4  15   7       54.78       67.68      7.74 o
  -3  15   7       17.47       15.77      4.88 o
  -2  15   7        5.24        8.89      4.30 o
  -1  15   7      119.57      132.50     10.04 o
   0  15   7        0.05       -1.43      2.87 o
   1  15   7       11.68       12.62      4.59 o
   2  15   7       26.12       25.24      5.45 o
   3  15   7        3.38        6.31      4.02 o
   4  15   7       23.28       20.94      3.95 o
   5  15   7        0.04        1.13      3.30 o
   6  15   7       11.07        7.31      3.24 o
  -5  16   7        1.80        2.29      4.02 o
  -2  16   7        0.07       -1.58      3.15 o
  -1  16   7        1.08        0.29      3.44 o
   0  16   7        5.48       10.04      4.59 o
   1  16   7        2.40        0.57      3.73 o
   2  16   7        5.65        5.16      4.59 o
   3  16   7        2.63       -0.86      3.44 o
   4  16   7        4.01        1.72      4.02 o
   5  16   7        0.38        2.87      4.02 o
  -2  17   7        0.03        1.72      3.73 o
  -1  17   7       10.82        6.31      4.30 o
   0  17   7        1.49       -0.86      3.73 o
   1  17   7        5.54        0.29      4.02 o
   2  17   7        0.25        0.86      3.73 o
   3  17   7       30.94       22.37      5.74 o
   4  17   7       14.63       21.80      6.02 o
  -2  18   7        1.68        3.15      4.59 o
  -1  18   7       11.62       13.48      5.74 o
   0  18   7        1.91        1.72      4.30 o
   1  18   7        5.58        3.73      4.59 o
   2  18   7        8.79        8.03      4.59 o
   3  18   7        0.15        0.86      3.44 o
  -3 -16   8        0.03        1.27      1.97 o
  -2 -16   8       23.41       22.18      2.86 o
  -1 -16   8        0.45       -0.39      1.79 o
   0 -16   8        0.45        1.92      1.75 o
   1 -16   8        4.08        6.90      2.25 o
   2 -16   8        0.11        4.11      3.14 o
   3 -16   8       11.08       14.77      4.04 o
  -4 -15   8        1.84        1.10      1.97 o
  -3 -15   8        4.00        5.69      2.09 o
  -2 -15   8        8.26        2.40      1.84 o
  -1 -15   8        1.92       -0.62      1.41 o
   0 -15   8        3.60        1.39      1.57 o
   1 -15   8       24.28       19.21      2.14 o
   2 -15   8        6.17       11.34      2.36 o
   3 -15   8        0.31        0.24      1.86 o
   4 -15   8        0.37       -1.31      2.61 o
  -6 -14   8        0.06        6.60      5.45 o
  -5 -14   8        0.38        1.54      2.03 o
  -4 -14   8       74.51       83.58      4.56 o
  -3 -14   8       10.30        8.09      1.73 o
  -2 -14   8      134.39      140.59      5.30 o
  -1 -14   8       24.65       25.66      2.34 o
   0 -14   8       28.16       26.21      2.30 o
   1 -14   8       55.34       58.01      4.23 o
   2 -14   8       20.66       25.57      2.29 o
   3 -14   8       40.51       42.26      3.05 o
   4 -14   8        3.82        4.54      2.02 o
   5 -14   8        1.24        1.15      3.73 o
   6 -14   8        0.38       -1.58      3.15 o
  -6 -13   8       29.98       37.21      4.39 o
  -5 -13   8        2.36        3.68      1.58 o
  -4 -13   8        4.06        2.13      1.50 o
  -3 -13   8        2.59        2.18      1.68 o
  -2 -13   8        3.76        5.16      1.49 o
  -1 -13   8        2.79        1.42      1.31 o
   0 -13   8        3.69        1.89      1.30 o
   1 -13   8        1.07        1.82      1.36 o
   2 -13   8        1.21        2.22      1.39 o
   3 -13   8        2.39        1.06      1.46 o
   4 -13   8        0.04        0.32      1.70 o
   5 -13   8        0.40       -1.09      2.48 o
   6 -13   8       11.96        8.03      4.30 o
  -7 -12   8        2.85        4.93      2.86 o
  -6 -12   8       18.14       17.70      2.77 o
  -5 -12   8        0.88        0.88      1.98 o
  -4 -12   8       10.70       10.24      1.83 o
  -3 -12   8       23.97       31.92      2.36 o
  -2 -12   8        0.22       -0.05      1.18 o
  -1 -12   8        3.70        4.42      1.84 o
   0 -12   8        4.50        6.56      2.33 o
   1 -12   8       27.72       27.65      2.11 o
   2 -12   8       31.64       38.46      2.47 o
   3 -12   8       75.20       78.68      3.40 o
   4 -12   8        5.28        5.30      1.89 o
   5 -12   8       62.19       64.71      3.99 o
   6 -12   8        0.55       -0.24      2.87 o
   7 -12   8       45.95       58.51      8.03 o
  -8 -11   8        9.48        5.89      3.54 o
  -7 -11   8       17.82       20.20      3.76 o
  -6 -11   8        8.06        3.01      2.07 o
  -5 -11   8      141.74      151.59      5.10 o
  -4 -11   8       57.70       56.87      3.09 o
  -3 -11   8       27.39       33.22      2.93 o
  -2 -11   8      101.01       93.72      3.36 o
  -1 -11   8       68.69       68.76      2.95 o
   0 -11   8       12.74        8.85      1.44 o
   1 -11   8        0.68       -0.49      0.98 o
   2 -11   8        2.30        2.46      1.16 o
   3 -11   8       12.81        8.09      1.46 o
   4 -11   8       35.33       39.05      2.79 o
   5 -11   8        5.11        3.53      1.89 o
   6 -11   8        0.09        0.36      2.33 o
   7 -11   8        0.40       -1.24      2.48 o
   8 -11   8        0.52        0.17      2.82 o
  -8 -10   8        0.18       -0.81      2.52 o
  -7 -10   8        0.60       -1.14      2.27 o
  -6 -10   8        0.03        0.13      1.37 o
  -5 -10   8        9.49       10.14      1.86 o
  -4 -10   8       27.79       23.64      2.05 o
  -3 -10   8       18.77       16.92      1.87 o
  -2 -10   8      239.39      229.45      4.52 o
  -1 -10   8        3.50        0.30      1.01 o
   0 -10   8       29.10       30.13      1.95 o
   1 -10   8       61.90       68.97      2.81 o
   2 -10   8       28.33       22.45      1.82 o
   3 -10   8        1.00        1.86      1.53 o
   4 -10   8       39.14       45.50      2.79 o
   5 -10   8       75.00       69.87      3.88 o
   6 -10   8        1.32        1.21      2.54 o
   7 -10   8        1.07        0.52      2.87 o
   8 -10   8        5.29        4.88      4.88 o
  -9  -9   8        3.47       -0.68      2.51 o
  -8  -9   8       36.35       37.06      4.35 o
  -7  -9   8        5.60        2.22      2.47 o
  -6  -9   8       81.24       86.04      5.51 o
  -5  -9   8       97.48       89.94      4.22 o
  -4  -9   8       57.30       53.58      2.59 o
  -3  -9   8       93.26      100.52      3.16 o
  -2  -9   8      108.25      108.78      3.34 o
  -1  -9   8        9.28       12.40      1.30 o
   0  -9   8       84.15       74.42      2.68 o
   1  -9   8      281.62      289.96      5.24 o
   2  -9   8       90.12       82.22      2.90 o
   3  -9   8        4.90        7.45      1.39 o
   4  -9   8      134.80      146.15      4.19 o
   5  -9   8       30.70       31.99      2.51 o
   6  -9   8       20.85       23.91      3.71 o
   7  -9   8        5.45        9.18      3.02 o
   8  -9   8        0.68        8.60      4.59 o
   9  -9   8        0.41        1.15      4.59 o
  -9  -8   8        0.50        2.46      2.30 o
  -8  -8   8       18.81       15.88      3.42 o
  -7  -8   8        0.04        0.72      3.35 o
  -6  -8   8       34.15       33.19      4.55 o
  -5  -8   8       52.40       42.14      4.59 o
  -4  -8   8       11.42       10.60      1.30 o
  -3  -8   8       13.29       11.57      1.47 o
  -2  -8   8        3.76        5.11      0.98 o
  -1  -8   8        1.16        0.47      0.77 o
   0  -8   8        5.64        3.70      0.91 o
   1  -8   8      126.27      120.14      3.10 o
   2  -8   8       35.59       31.45      1.97 o
   3  -8   8       34.26       34.38      2.07 o
   4  -8   8      110.88      100.07      3.46 o
   5  -8   8      157.28      157.82      4.33 o
   6  -8   8       12.82        9.15      1.92 o
   7  -8   8       32.35       35.67      6.17 o
   8  -8   8        2.49        2.87      4.30 o
   9  -8   8        8.84       10.61      5.16 o
  -9  -7   8        5.71        7.19      2.87 o
  -8  -7   8       70.75       68.15      5.24 o
  -7  -7   8        8.11        6.78      2.07 o
  -6  -7   8       98.02      109.79      5.38 o
  -5  -7   8       85.12       84.61      2.88 o
  -4  -7   8      246.05      234.07      5.64 o
  -3  -7   8      165.90      144.90      2.86 o
  -2  -7   8      158.09      155.41      3.24 o
  -1  -7   8      693.40      677.54      8.15 o
   0  -7   8       29.21       28.32      1.54 o
   1  -7   8       97.30       89.65      3.12 o
   2  -7   8      276.01      244.95      4.46 o
   3  -7   8       10.11        8.13      1.38 o
   4  -7   8       49.73       50.52      2.69 o
   5  -7   8       23.39       29.04      2.23 o
   6  -7   8      155.92      169.45      5.52 o
   7  -7   8        6.15        9.46      4.30 o
   8  -7   8       15.44       25.52      6.02 o
   9  -7   8       13.37       10.90      4.88 o
 -10  -6   8        2.15        2.65      2.69 o
  -9  -6   8        5.37        5.18      2.66 o
  -8  -6   8        2.02        0.28      2.14 o
  -7  -6   8        1.68        2.91      1.74 o
  -6  -6   8        1.35        3.02      1.90 o
  -5  -6   8       84.97       80.86      2.61 o
  -4  -6   8        2.33        4.20      0.94 o
  -3  -6   8       13.23       14.60      0.92 o
  -2  -6   8      170.75      168.94      2.90 o
  -1  -6   8        4.54        5.14      1.07 o
   0  -6   8        0.06       -0.28      0.56 o
   1  -6   8      162.88      153.20      3.28 o
   2  -6   8       55.87       55.10      1.93 o
   3  -6   8       46.30       56.32      2.10 o
   4  -6   8      205.61      182.38      4.30 o
   5  -6   8       26.91       30.97      2.21 o
   6  -6   8       13.46       10.57      1.87 o
   7  -6   8        8.55       10.32      2.84 o
   8  -6   8        0.65       -0.29      3.15 o
   9  -6   8        0.18       -0.86      3.73 o
  10  -6   8        0.50        3.15      4.88 o
 -10  -5   8        0.02       -1.10      2.20 o
  -9  -5   8       21.56       23.92      3.58 o
  -8  -5   8        3.32        3.09      2.23 o
  -7  -5   8        2.14        1.62      1.71 o
  -6  -5   8       12.86       13.64      2.26 o
  -5  -5   8       44.95       46.49      2.06 o
  -4  -5   8       13.70       10.84      1.60 o
  -3  -5   8      107.65       91.69      4.65 o
  -2  -5   8      594.18      580.07      6.52 o
  -1  -5   8      371.79      356.14      4.38 o
   0  -5   8      892.15      886.62     10.35 o
   1  -5   8     1631.16     1571.39     15.43 o
   2  -5   8      234.05      226.76      3.68 o
   3  -5   8      528.36      517.29      7.08 o
   4  -5   8        5.77        2.27      1.03 o
   5  -5   8     1012.73      913.74     21.85 o
   6  -5   8       90.11       91.79      6.09 o
   7  -5   8       17.99       10.05      2.73 o
   8  -5   8        0.13        0.93      2.53 o
   9  -5   8        1.10        7.74      4.59 o
  10  -5   8        0.03        2.01      4.30 o
 -10  -4   8       18.82       20.52      3.52 o
  -9  -4   8       48.65       36.99      4.07 o
  -8  -4   8        0.78       -1.03      2.07 o
  -7  -4   8       78.23       87.58      4.17 o
  -6  -4   8      133.14      128.08      3.56 o
  -5  -4   8      351.93      348.93      6.47 o
  -4  -4   8        4.95        5.52      1.36 o
  -3  -4   8       40.39       36.60      1.83 o
  -2  -4   8       32.65       41.01      3.44 o
  -1  -4   8       98.36       93.69      1.79 o
   0  -4   8      529.29      602.21      6.67 o
   1  -4   8        3.81        1.21      0.56 o
   2  -4   8       18.77       16.50      1.65 o
   3  -4   8       14.09       16.19      1.26 o
   4  -4   8      239.23      253.21      4.54 o
   5  -4   8      241.39      249.73      5.29 o
   6  -4   8        4.26        5.57      1.81 o
   7  -4   8        4.01       -0.81      1.62 o
   8  -4   8        0.90       -0.33      3.30 o
   9  -4   8        0.01        2.58      4.02 o
  10  -4   8        0.27        0.00      4.02 o
 -10  -3   8        0.46        1.03      2.42 o
  -9  -3   8        9.65        8.57      2.64 o
  -8  -3   8        0.16        3.69      2.76 o
  -7  -3   8       33.13       40.73      3.01 o
  -6  -3   8      162.23      167.43      4.87 o
  -5  -3   8        0.62        2.14      1.14 o
  -4  -3   8      345.12      329.41      5.24 o
  -3  -3   8      184.21      186.04      3.57 o
  -2  -3   8      399.15      431.26      5.91 o
  -1  -3   8      197.12      184.59      3.08 o
   0  -3   8        0.03       -0.18      0.41 o
   1  -3   8      591.90      598.74      6.15 o
   2  -3   8       14.85       22.47      1.23 o
   3  -3   8       84.59       79.59      2.15 o
   4  -3   8        1.87        0.11      0.96 o
   5  -3   8      566.48      570.35      8.81 o
   6  -3   8        4.83        8.16      1.60 o
   7  -3   8       76.90       78.70      5.63 o
   8  -3   8        8.78       16.87      3.23 o
   9  -3   8       36.79       27.98      3.95 o
  10  -3   8       18.30       29.25      6.60 o
 -10  -2   8        0.29       -0.99      2.73 o
  -9  -2   8       50.80       54.52      4.51 o
  -8  -2   8        2.30        2.11      2.14 o
  -7  -2   8      274.94      271.84      6.59 o
  -6  -2   8       27.37       22.69      2.35 o
  -5  -2   8     1404.75     1406.95     15.78 o
  -4  -2   8        0.32        2.25      0.88 o
  -3  -2   8     1846.30     1806.46     18.81 o
  -2  -2   8      384.12      357.36      5.12 o
  -1  -2   8     1292.30     1163.70     24.33 o
   0  -2   8      374.52      426.85      4.30 o
   1  -2   8      586.05      553.44      5.37 o
   2  -2   8        1.56        1.68      0.54 o
   3  -2   8      253.37      250.66      4.08 o
   4  -2   8        0.05       -0.40      0.79 o
   5  -2   8      190.23      179.44      4.38 o
   6  -2   8       24.13       24.89      2.21 o
   7  -2   8       14.31       15.79      3.02 o
   8  -2   8        0.43        0.57      2.00 o
   9  -2   8       16.27       20.66      3.75 o
  10  -2   8        0.04        2.69      2.82 o
 -10  -1   8        0.13        1.00      2.84 o
  -9  -1   8        0.04        2.78      2.82 o
  -8  -1   8       29.11       31.22      3.06 o
  -7  -1   8      353.44      370.55      7.85 o
  -6  -1   8       13.71        9.16      1.21 o
  -5  -1   8       15.21       16.42      1.66 o
  -4  -1   8        1.27        1.62      0.72 o
  -3  -1   8       43.93       39.62      1.62 o
  -2  -1   8      639.11      664.91      7.93 o
  -1  -1   8      154.09      142.43      3.36 o
   0  -1   8      936.00     1013.45     10.33 o
   1  -1   8     2374.84     2437.92     20.73 o
   2  -1   8      199.00      215.00      3.45 o
   3  -1   8      443.63      408.57      5.23 o
   4  -1   8      204.23      185.33      3.67 o
   5  -1   8      158.49      150.15      3.74 o
   6  -1   8        0.27        0.62      1.36 o
   7  -1   8       24.25        9.46      4.02 o
   8  -1   8        1.04       -1.29      2.58 o
   9  -1   8        0.13       -1.43      2.87 o
  10  -1   8        8.06       25.81      6.31 o
 -10   0   8       12.95       14.32      3.75 o
  -9   0   8        1.41        1.18      2.20 o
  -8   0   8        5.74        5.33      2.31 o
  -7   0   8       14.51       18.28      2.69 o
  -6   0   8       25.75       28.72      1.77 o
  -5   0   8       45.35       37.30      2.44 o
  -4   0   8      216.15      194.28      3.91 o
  -3   0   8        4.29        5.14      0.74 o
  -2   0   8      338.83      331.57      6.81 o
  -1   0   8       55.73       55.96      1.62 o
   0   0   8       48.68       61.53      1.46 o
   1   0   8      804.85      742.16      6.78 o
   2   0   8       22.99       12.38      0.87 o
   3   0   8      149.63      138.47      2.64 o
   4   0   8     1110.63     1097.31     13.77 o
   5   0   8       77.02       71.27      2.66 o
   6   0   8        0.43        0.54      1.37 o
   7   0   8        0.83        3.73      3.15 o
   8   0   8       19.88       14.05      4.59 o
   9   0   8        4.95        0.57      3.73 o
  10   0   8       10.70       11.76      5.74 o
  11   0   8        7.39        6.60      4.88 o
 -10   1   8       17.29       20.63      4.15 o
  -9   1   8       37.13       38.29      2.92 o
  -8   1   8      113.03      108.23      3.93 o
  -7   1   8      150.51      150.52      4.08 o
  -6   1   8       37.74       37.94      2.06 o
  -5   1   8      154.61      149.39      3.93 o
  -4   1   8       91.79       94.46      3.08 o
  -3   1   8      347.47      371.46      5.08 o
  -2   1   8      491.98      479.85      5.55 o
  -1   1   8      235.16      231.22      3.48 o
   0   1   8        3.22       10.56      0.67 o
   1   1   8      176.17      209.09      2.81 o
   2   1   8      340.13      387.54      4.87 o
   3   1   8        9.93       13.94      1.05 o
   4   1   8      115.27      128.06      3.94 o
   5   1   8       63.42       67.66      4.10 o
   6   1   8        0.01       -0.36      1.58 o
   7   1   8        2.42        4.59      3.15 o
   8   1   8       11.78       11.19      4.02 o
   9   1   8       10.24       14.63      5.16 o
  10   1   8        1.46        7.17      4.59 o
  11   1   8        2.73        6.31      5.16 o
 -10   2   8        5.10       11.00      2.70 o
  -9   2   8        4.62        5.16      1.86 o
  -8   2   8        5.80        5.37      1.62 o
  -7   2   8       10.46        7.93      1.45 o
  -6   2   8       24.74       31.39      2.12 o
  -5   2   8      510.35      523.50      7.23 o
  -4   2   8      454.53      430.96      7.46 o
  -3   2   8     2306.34     2394.58     23.54 o
  -2   2   8        4.60        0.97      0.32 o
  -1   2   8      789.63      769.53      8.35 o
   0   2   8     1253.65     1291.48     10.82 o
   1   2   8      247.07      248.45      3.19 o
   2   2   8       31.74       28.21      2.16 o
   3   2   8      567.42      562.18      7.21 o
   4   2   8       27.06       28.37      1.66 o
   5   2   8       40.08       42.69      2.26 o
   6   2   8       33.77       28.75      2.64 o
   7   2   8       22.47       18.64      4.59 o
   8   2   8        2.98        4.88      4.02 o
   9   2   8        1.12        0.86      4.30 o
  10   2   8       17.30       22.08      6.31 o
  11   2   8        1.16       -1.72      4.30 o
 -10   3   8       30.81       31.25      3.69 o
  -9   3   8        2.66        2.16      1.63 o
  -8   3   8       76.80       77.86      3.55 o
  -7   3   8       11.82        9.23      1.99 o
  -6   3   8       78.75       84.31      3.03 o
  -5   3   8       94.54       90.82      2.51 o
  -4   3   8       45.67       48.33      1.65 o
  -3   3   8        6.20        6.54      1.18 o
  -2   3   8       83.20       84.28      1.88 o
  -1   3   8      385.10      429.69      4.44 o
   0   3   8       57.75       62.13      1.39 o
   1   3   8      995.48     1022.17     11.16 o
   2   3   8     1007.92     1080.16     11.96 o
   3   3   8       13.72       13.98      1.17 o
   4   3   8      540.68      541.03      7.29 o
   5   3   8       28.46       31.13      2.00 o
   6   3   8        3.68        6.18      1.59 o
   7   3   8        6.63       10.61      3.73 o
   8   3   8       30.52       36.14      6.31 o
   9   3   8        0.16        0.86      3.73 o
  10   3   8        3.98        2.58      4.59 o
 -10   4   8        4.62        3.87      2.84 o
  -9   4   8        0.05        0.03      1.69 o
  -8   4   8       11.39       12.53      1.95 o
  -7   4   8       46.59       50.80      2.93 o
  -6   4   8       16.13       20.16      1.87 o
  -5   4   8       16.36       13.42      1.30 o
  -4   4   8       26.87       31.01      1.60 o
  -3   4   8       52.87       59.30      1.51 o
  -2   4   8       23.62       19.60      1.23 o
  -1   4   8        0.19        1.15      0.77 o
   0   4   8      479.36      504.75      6.99 o
   1   4   8     1252.02     1229.10     13.19 o
   2   4   8       64.35       77.38      2.12 o
   3   4   8     1269.53     1246.85     13.83 o
   4   4   8      809.35      776.08      9.60 o
   5   4   8      527.99      523.53      8.16 o
   6   4   8      158.52      166.12      7.17 o
   7   4   8       71.46       55.64      7.17 o
   8   4   8        1.17        6.88      4.02 o
   9   4   8       10.94        8.60      4.59 o
  10   4   8        0.10        8.32      4.88 o
 -10   5   8        5.82        6.73      3.14 o
  -9   5   8       37.53       47.14      3.80 o
  -8   5   8        1.91        2.33      1.66 o
  -7   5   8        7.40       10.51      1.90 o
  -6   5   8       21.05       23.75      2.44 o
  -5   5   8       34.34       35.17      2.60 o
  -4   5   8      176.09      166.69      5.27 o
  -3   5   8      163.32      153.12      3.15 o
  -2   5   8       27.11       35.48      2.04 o
  -1   5   8      120.88      119.61      2.67 o
   0   5   8        0.32       -0.30      0.59 o
   1   5   8      395.22      408.88      5.48 o
   2   5   8       44.76       45.41      1.80 o
   3   5   8      491.09      488.17      6.70 o
   4   5   8      567.09      512.06      9.05 o
   5   5   8       45.35       41.64      2.43 o
   6   5   8       48.37       53.38      4.24 o
   7   5   8       72.32       80.59      8.60 o
   8   5   8       42.74       55.35      8.03 o
   9   5   8        0.46        5.45      4.59 o
  10   5   8        0.46       -2.29      4.59 o
 -10   6   8        0.33       -0.29      4.02 o
  -9   6   8        0.02       -1.03      2.06 o
  -8   6   8        0.73        1.08      1.71 o
  -7   6   8        5.77        3.11      1.63 o
  -6   6   8        0.20        0.25      1.25 o
  -5   6   8       25.28       20.87      2.85 o
  -4   6   8      204.91      209.65      4.70 o
  -3   6   8      207.79      214.88      5.46 o
  -2   6   8      185.37      199.88      3.76 o
  -1   6   8      383.88      340.60      6.14 o
   0   6   8       55.38       64.34      2.36 o
   1   6   8      124.98      124.21      3.44 o
   2   6   8        0.60        0.02      0.76 o
   3   6   8       23.71       24.85      1.72 o
   4   6   8      522.39      457.66      7.45 o
   5   6   8       84.41       76.89      3.43 o
   6   6   8      137.90      143.97      6.25 o
   7   6   8       17.80       17.49      4.88 o
   8   6   8        1.32       -1.58      3.15 o
   9   6   8        4.41       -2.15      4.30 o
  10   6   8        1.75        8.89      6.02 o
 -10   7   8        0.78       -1.86      3.73 o
  -9   7   8        1.28        3.67      2.15 o
  -8   7   8        6.74        6.82      2.15 o
  -7   7   8        0.27       -0.71      1.42 o
  -6   7   8       31.72       27.30      2.70 o
  -5   7   8      117.52      118.62      4.42 o
  -4   7   8       30.28       35.94      5.84 o
  -3   7   8      592.89      588.63      8.62 o
  -2   7   8      165.39      183.98      3.79 o
  -1   7   8       58.56       57.65      2.44 o
   0   7   8      520.79      501.60      8.35 o
   1   7   8      190.66      193.54      4.62 o
   2   7   8      577.00      532.45      9.06 o
   3   7   8       50.93       51.00      2.45 o
   4   7   8      452.95      442.70      7.40 o
   5   7   8       15.12       15.46      2.37 o
   6   7   8        4.13        3.86      1.84 o
   7   7   8       31.73       33.84      6.31 o
   8   7   8        0.06       -1.72      3.44 o
   9   7   8        3.81        8.32      5.45 o
  10   7   8        2.12        5.16      5.16 o
  -9   8   8        2.19        3.01      3.04 o
  -8   8   8        0.80       -0.90      1.81 o
  -7   8   8        2.88        4.49      1.94 o
  -6   8   8        0.03        1.35      1.60 o
  -5   8   8      245.86      225.54      6.36 o
  -4   8   8       82.20       80.72      3.66 o
  -3   8   8       62.45       47.33      3.69 o
  -2   8   8       22.63       16.08      1.64 o
  -1   8   8        3.23        2.12      1.01 o
   0   8   8       47.52       37.57      2.29 o
   1   8   8       29.99       31.06      2.23 o
   2   8   8       96.39       93.32      3.72 o
   3   8   8       75.06       78.41      4.55 o
   4   8   8        4.38        8.35      1.68 o
   5   8   8       72.27       66.27      5.28 o
   6   8   8       10.10        8.47      2.47 o
   7   8   8        3.09        3.97      2.61 o
   8   8   8        4.11        8.32      4.88 o
   9   8   8        1.34        0.86      4.88 o
  10   8   8        3.42        2.58      5.45 o
  -9   9   8       16.96       28.52     11.04 o
  -8   9   8       16.18       21.21      2.91 o
  -7   9   8      112.91      111.32     10.47 o
  -6   9   8       17.13       18.55      4.64 o
  -5   9   8       40.42       44.79      3.43 o
  -4   9   8       11.68        8.28      1.93 o
  -3   9   8       60.79       57.78      2.92 o
  -2   9   8        1.56        1.23      1.21 o
  -1   9   8       95.77       81.99      4.02 o
   0   9   8       48.16       49.87      2.75 o
   1   9   8       87.54       88.80      3.30 o
   2   9   8      308.43      312.28      7.42 o
   3   9   8      165.88      159.93      6.21 o
   4   9   8      256.63      217.59      7.91 o
   5   9   8        2.95        0.20      2.00 o
   6   9   8      111.87      119.68      6.94 o
   7   9   8       20.27       33.80      4.46 o
   8   9   8       21.87       29.80      4.69 o
   9   9   8        0.94       -2.44      4.88 o
  -9  10   8        4.10       -1.42      2.84 o
  -8  10   8       22.54       22.48      4.01 o
  -7  10   8        0.12       -0.99      1.97 o
  -6  10   8       92.07      100.01      5.16 o
  -5  10   8        9.10        8.09      2.56 o
  -4  10   8      116.77      125.46      6.52 o
  -3  10   8       20.30       22.85      2.19 o
  -2  10   8      113.34      122.03      4.61 o
  -1  10   8       32.50       27.17      3.30 o
   0  10   8      448.85      420.98      8.17 o
   1  10   8      111.71       95.20      5.46 o
   2  10   8      287.44      266.14      6.30 o
   3  10   8        3.62        2.68      1.82 o
   4  10   8       56.26       58.01     11.19 o
   5  10   8       97.82       86.94      5.63 o
   6  10   8        2.41       -1.10      2.20 o
   7  10   8        5.34        6.39      3.14 o
   8  10   8        6.77       17.30      8.60 o
   9  10   8        0.46       -1.43      5.45 o
  -8  11   8        3.78        2.42      2.94 o
  -7  11   8        3.29       -0.13      2.46 o
  -6  11   8       15.75       25.54      3.12 o
  -5  11   8        5.60        6.78      2.08 o
  -4  11   8        0.98        0.40      1.60 o
  -3  11   8      133.68      133.86      4.30 o
  -2  11   8       28.88       29.57      4.33 o
  -1  11   8       91.11       88.22      6.53 o
   0  11   8        0.49       -0.55      1.47 o
   1  11   8        1.76        5.39      1.87 o
   2  11   8        0.09       -0.74      1.47 o
   3  11   8       13.75       16.13      3.02 o
   4  11   8        7.16        6.88      2.64 o
   5  11   8        6.10        7.35      2.48 o
   6  11   8        2.16        9.63      2.94 o
   7  11   8        0.51        0.29      3.44 o
   8  11   8        3.31        9.46      4.59 o
   9  11   8       12.44       17.49      6.88 o
  -8  12   8        1.12        1.72      4.02 o
  -7  12   8        7.40        1.95      2.22 o
  -6  12   8        9.94       13.58      4.49 o
  -5  12   8       90.76       90.02      5.11 o
  -4  12   8        0.90        0.03      1.68 o
  -3  12   8      178.16      179.60      8.57 o
  -2  12   8        6.70       12.68      2.42 o
  -1  12   8        1.85        2.40      1.69 o
   0  12   8      177.68      193.89      6.35 o
   1  12   8        2.98        6.67      2.09 o
   2  12   8       76.65       82.88      8.32 o
   3  12   8        0.03       -0.43      2.23 o
   4  12   8      176.18      169.76      7.60 o
   5  12   8       50.97       54.96      5.17 o
   6  12   8        6.07        7.42      3.15 o
   7  12   8        7.27        5.16      4.30 o
  -7  13   8        4.11        6.88      4.30 o
  -6  13   8        0.07        2.38      2.61 o
  -5  13   8        0.81        3.05      2.12 o
  -4  13   8       12.41       18.65      2.75 o
  -3  13   8        0.19        1.72      1.75 o
  -2  13   8        5.55        4.95      2.02 o
  -1  13   8        2.00        0.67      1.71 o
   0  13   8        4.28        0.29      1.64 o
   1  13   8       58.81       56.34      4.97 o
   2  13   8        4.83        1.15      2.43 o
   3  13   8       14.48       14.04      3.34 o
   4  13   8       13.35        9.43      3.02 o
   5  13   8        1.42        2.15      2.64 o
   6  13   8        5.27        4.88      4.16 o
   7  13   8        6.37        9.18      4.88 o
  -7  14   8       18.94       23.52      5.74 o
  -6  14   8        3.46       -0.29      3.44 o
  -5  14   8       13.39       16.49      3.54 o
  -4  14   8        8.94        1.72      3.73 o
  -3  14   8       59.49       52.61      4.97 o
  -2  14   8       25.77       31.11      3.36 o
  -1  14   8        3.93        5.47      2.07 o
   0  14   8       50.06       51.39      4.87 o
   1  14   8        1.04        3.67      2.87 o
   2  14   8        5.28        3.58      2.43 o
   3  14   8       30.68       27.96      5.59 o
   4  14   8        6.20        4.12      2.94 o
   5  14   8        3.85        2.82      2.61 o
   6  14   8        0.00       -1.06      2.48 o
  -6  15   8        0.87       -0.29      3.73 o
  -5  15   8        1.43        4.88      4.30 o
  -4  15   8        0.64        2.29      3.73 o
  -3  15   8        0.00       -1.72      3.44 o
  -2  15   8        7.64       12.05      4.30 o
  -1  15   8        2.06       -0.29      3.44 o
   0  15   8        8.88       10.61      4.59 o
   1  15   8        0.52        2.01      2.64 o
   2  15   8        1.51        0.43      2.43 o
   3  15   8       19.28       27.26      4.45 o
   4  15   8        0.02       -0.43      2.64 o
   5  15   8        0.57       -0.88      2.53 o
   6  15   8        0.08       -1.36      2.72 o
  -2  16   8       19.93       11.47      4.88 o
  -1  16   8        0.06       -1.72      3.73 o
   0  16   8       94.88      114.43     10.90 o
   1  16   8        0.18       -1.15      3.73 o
   2  16   8       57.82       73.71      8.89 o
   3  16   8        3.46       -0.29      3.73 o
   4  16   8       62.16       69.98      8.89 o
   5  16   8       15.04       19.79      5.45 o
  -2  17   8        0.01       -0.57      4.02 o
  -1  17   8        0.54        2.87      4.30 o
   0  17   8        9.32        6.02      4.02 o
   1  17   8        0.11        2.29      4.02 o
   2  17   8        0.63       -1.72      3.44 o
   3  17   8        0.32       -1.72      3.44 o
   4  17   8        0.19       -1.72      3.73 o
  -2  18   8        0.26        1.72      4.30 o
  -1  18   8       11.52       25.81      6.60 o
   0  18   8        0.76       -0.57      4.02 o
   1  18   8        2.56       -1.72      3.44 o
   2  18   8        2.78        7.74      4.59 o
  -2 -16   9        2.55        1.94      1.90 o
  -1 -16   9        0.18       -0.85      1.69 o
   0 -16   9        4.61        6.73      2.14 o
   1 -16   9        7.99       13.54      2.45 o
   2 -16   9        3.25        1.06      2.15 o
  -4 -15   9        1.24       -0.16      1.95 o
  -3 -15   9       46.31       52.10      3.83 o
  -2 -15   9        0.03        2.65      3.17 o
  -1 -15   9       32.20       36.40      3.18 o
   0 -15   9        2.31       -0.84      1.69 o
   1 -15   9        1.07       -0.79      1.58 o
   2 -15   9        0.14        1.16      1.80 o
   3 -15   9       12.98       11.03      2.50 o
   4 -15   9        5.96        9.26      3.54 o
  -5 -14   9        2.02        5.08      3.77 o
  -4 -14   9        1.84        3.60      2.00 o
  -3 -14   9        5.40        4.92      1.94 o
  -2 -14   9        9.19       12.42      2.18 o
  -1 -14   9       22.51       18.85      2.30 o
   0 -14   9       19.57       23.07      2.58 o
   1 -14   9       37.41       33.32      2.53 o
   2 -14   9       54.70       58.27      3.22 o
   3 -14   9       28.30       18.73      2.26 o
   4 -14   9        0.09        1.95      2.35 o
   5 -14   9        3.72       -1.34      2.69 o
  -6 -13   9       14.07       20.15      3.70 o
  -5 -13   9        0.06        2.87      2.65 o
  -4 -13   9        9.74        5.09      1.56 o
  -3 -13   9       33.58       34.38      2.52 o
  -2 -13   9       35.49       33.26      2.46 o
  -1 -13   9        9.94       10.55      1.69 o
   0 -13   9        4.23        3.53      1.44 o
   1 -13   9       32.78       39.93      3.47 o
   2 -13   9       79.71       89.30      3.75 o
   3 -13   9        2.98        7.03      1.68 o
   4 -13   9       30.74       33.16      3.15 o
   5 -13   9        0.03        0.69      2.80 o
   6 -13   9        1.22        1.81      2.81 o
  -7 -12   9       16.22       14.66      3.36 o
  -6 -12   9        0.06       -1.10      2.20 o
  -5 -12   9       27.02       21.77      2.38 o
  -4 -12   9        0.47        0.15      1.21 o
  -3 -12   9       42.82       39.21      2.56 o
  -2 -12   9       54.97       51.16      3.24 o
  -1 -12   9       46.13       41.11      2.52 o
   0 -12   9       20.40       18.96      1.89 o
   1 -12   9        8.18        9.32      1.56 o
   2 -12   9        0.99        2.46      1.26 o
   3 -12   9        0.47        3.83      1.37 o
   4 -12   9        0.13        0.15      1.56 o
   5 -12   9        0.69       -0.87      1.75 o
   6 -12   9        2.82        2.18      2.96 o
   7 -12   9       13.92       14.84      3.85 o
  -7 -11   9       11.13       21.66      6.05 o
  -6 -11   9       16.36       17.96      2.18 o
  -5 -11   9       93.40       90.81      5.44 o
  -4 -11   9       23.39       25.43      2.42 o
  -3 -11   9       62.47       67.58      3.01 o
  -2 -11   9        2.84        2.38      1.54 o
  -1 -11   9      163.59      162.81      4.17 o
   0 -11   9        5.87        3.87      1.24 o
   1 -11   9        3.50        0.64      1.16 o
   2 -11   9        5.93        3.87      1.34 o
   3 -11   9        0.00       -0.57      1.14 o
   4 -11   9       26.69       35.02      2.69 o
   5 -11   9       49.41       46.72      3.54 o
   6 -11   9        6.33        8.43      4.16 o
   7 -11   9        0.59       -0.29      4.30 o
  -8 -10   9       10.31       14.78      3.47 o
  -7 -10   9        2.18        1.41      2.41 o
  -6 -10   9       11.62        9.70      1.64 o
  -5 -10   9        9.82        9.40      1.63 o
  -4 -10   9       37.75       40.46      2.48 o
  -3 -10   9        3.94        5.62      1.28 o
  -2 -10   9       10.59       13.97      1.58 o
  -1 -10   9      111.68      111.87      3.42 o
   0 -10   9       13.58       16.36      1.63 o
   1 -10   9        7.35        4.72      1.25 o
   2 -10   9        0.01       -0.54      1.08 o
   3 -10   9      108.57      100.28      3.35 o
   4 -10   9        3.43        3.96      1.52 o
   5 -10   9       30.29       27.21      2.46 o
   6 -10   9        0.11       -1.02      2.04 o
   7 -10   9        8.81        6.31      4.59 o
   8 -10   9        0.09       -0.29      4.02 o
  -8  -9   9       16.14       26.07      3.86 o
  -7  -9   9       28.00       26.58      3.58 o
  -6  -9   9        8.49        5.22      2.41 o
  -5  -9   9        0.04       -0.57      1.16 o
  -4  -9   9        6.91        5.37      1.22 o
  -3  -9   9       91.73      102.46      4.10 o
  -2  -9   9        0.01        0.93      0.94 o
  -1  -9   9      264.83      241.84      4.51 o
   0  -9   9       10.91       10.88      1.59 o
   1  -9   9       97.15       95.33      3.04 o
   2  -9   9       74.49       81.33      3.00 o
   3  -9   9      225.88      230.41      5.69 o
   4  -9   9       29.92       31.51      3.10 o
   5  -9   9       77.40       81.44      3.72 o
   6  -9   9       44.28       35.84      4.10 o
   7  -9   9        4.03        3.44      4.02 o
   8  -9   9        0.00        4.30      4.30 o
  -9  -8   9        0.25        2.14      2.52 o
  -8  -8   9        7.42       11.96      3.07 o
  -7  -8   9      147.48      162.31      6.67 o
  -6  -8   9        0.57       -0.81      1.90 o
  -5  -8   9      100.32      106.42      5.56 o
  -4  -8   9        0.51        0.48      0.87 o
  -3  -8   9       42.05       46.43      2.11 o
  -2  -8   9       18.28       22.89      2.08 o
  -1  -8   9      141.73      142.89      3.25 o
   0  -8   9       21.21       16.28      1.39 o
   1  -8   9      306.94      288.52      5.13 o
   2  -8   9        6.50        8.53      1.37 o
   3  -8   9       68.90       65.38      2.84 o
   4  -8   9       17.69       14.77      1.96 o
   5  -8   9       25.58       27.61      3.43 o
   6  -8   9        1.45        3.68      2.07 o
   7  -8   9        0.06        6.88      4.02 o
   8  -8   9        5.23        3.73      4.30 o
   9  -8   9        0.05       -1.86      3.73 o
  -9  -7   9        1.83       -1.16      2.32 o
  -8  -7   9        3.54        7.88      2.97 o
  -7  -7   9       13.84       14.73      2.46 o
  -6  -7   9       70.78       67.53      5.10 o
  -5  -7   9       46.37       43.22      3.87 o
  -4  -7   9       46.69       47.34      2.91 o
  -3  -7   9        3.48        4.89      0.85 o
  -2  -7   9       34.99       40.49      1.80 o
  -1  -7   9        3.53        3.96      0.92 o
   0  -7   9       13.74       16.74      1.43 o
   1  -7   9       62.15       56.55      2.29 o
   2  -7   9      640.11      668.64      8.85 o
   3  -7   9      151.36      143.80      7.20 o
   4  -7   9       71.28       72.91      3.18 o
   5  -7   9        0.19        0.14      1.25 o
   6  -7   9       52.64       56.64      5.10 o
   7  -7   9        6.95        3.77      3.44 o
   8  -7   9       10.34       18.64      5.45 o
   9  -7   9        0.93       -0.86      4.02 o
  -9  -6   9        1.19       -1.15      2.31 o
  -8  -6   9       64.49       68.92      7.46 o
  -7  -6   9       33.07       30.12      2.95 o
  -6  -6   9       99.82      108.29      5.23 o
  -5  -6   9       27.43       34.10      2.86 o
  -4  -6   9       61.82       69.05      3.26 o
  -3  -6   9        8.46        4.97      1.25 o
  -2  -6   9      405.86      357.32      4.10 o
  -1  -6   9      425.03      422.24      6.16 o
   0  -6   9      255.91      229.89      3.92 o
   1  -6   9       21.79       22.71      1.37 o
   2  -6   9      908.21      827.82     10.65 o
   3  -6   9      582.11      553.38      9.62 o
   4  -6   9       65.27       59.00      3.55 o
   5  -6   9       58.65       51.53      3.73 o
   6  -6   9        5.17        3.32      1.84 o
   7  -6   9       90.30       80.76      6.08 o
   8  -6   9        2.11        7.17      4.02 o
   9  -6   9        2.46        6.88      4.59 o
 -10  -5   9        1.15        1.58      2.49 o
  -9  -5   9       19.52       22.47      3.51 o
  -8  -5   9       10.96       10.41      2.81 o
  -7  -5   9       40.71       37.28      3.18 o
  -6  -5   9        7.63        4.31      1.75 o
  -5  -5   9      140.83      136.62      4.66 o
  -4  -5   9      190.73      187.75      5.20 o
  -3  -5   9       64.86       80.42      3.11 o
  -2  -5   9      324.09      309.60      5.32 o
  -1  -5   9       21.14       27.99      1.29 o
   0  -5   9       53.72       50.44      1.85 o
   1  -5   9      166.39      170.36      3.11 o
   2  -5   9      353.81      332.89      5.23 o
   3  -5   9      222.22      210.14      5.17 o
   4  -5   9        0.73        0.53      1.37 o
   5  -5   9       42.86       42.55      2.89 o
   6  -5   9        2.61        1.57      1.71 o
   7  -5   9       25.38       12.72      3.02 o
   8  -5   9        0.04        0.39      4.30 o
   9  -5   9        1.63        0.00      3.73 o
  10  -5   9        0.04       -1.58      3.15 o
 -10  -4   9        8.04        7.53      2.87 o
  -9  -4   9        0.01       -1.10      2.19 o
  -8  -4   9       75.70       80.29      5.24 o
  -7  -4   9       10.71       10.45      2.09 o
  -6  -4   9      156.97      169.34      4.24 o
  -5  -4   9      204.85      198.45      4.79 o
  -4  -4   9      126.98      113.19      4.34 o
  -3  -4   9      117.05      111.16      3.30 o
  -2  -4   9      346.06      345.63      5.52 o
  -1  -4   9        4.98        6.59      0.84 o
   0  -4   9      257.18      238.13      3.69 o
   1  -4   9        0.84        1.80      0.62 o
   2  -4   9      794.46      754.11      8.46 o
   3  -4   9       49.04       44.82      2.22 o
   4  -4   9      743.43      730.16     13.00 o
   5  -4   9        8.13        7.05      1.86 o
   6  -4   9      120.03      121.58      5.01 o
   7  -4   9        8.14        1.20      4.16 o
   8  -4   9        3.40        4.36      2.54 o
   9  -4   9        6.54       10.97      4.45 o
  10  -4   9        5.68       -0.86      4.30 o
 -10  -3   9        1.54        0.00      2.84 o
  -9  -3   9        7.41        5.75      2.38 o
  -8  -3   9       51.56       46.90      4.77 o
  -7  -3   9       40.04       34.17      2.94 o
  -6  -3   9        3.10        3.97      1.36 o
  -5  -3   9      295.74      280.76      5.15 o
  -4  -3   9      316.23      306.30      5.13 o
  -3  -3   9       24.50       25.10      1.56 o
  -2  -3   9       11.87       11.77      1.59 o
  -1  -3   9       81.37       79.75      2.01 o
   0  -3   9      341.75      370.46      4.65 o
   1  -3   9      874.65      952.99      9.89 o
   2  -3   9      368.58      377.18      5.86 o
   3  -3   9       23.01       23.85      1.69 o
   4  -3   9       18.22       18.05      2.95 o
   5  -3   9       45.04       56.73      2.79 o
   6  -3   9        0.01       -0.71      1.41 o
   7  -3   9        2.22        4.73      2.43 o
   8  -3   9        0.08       -1.00      2.00 o
   9  -3   9        0.07        0.57      2.43 o
  10  -3   9        0.75        3.15      4.02 o
 -10  -2   9        0.06       -1.37      2.73 o
  -9  -2   9        3.02        2.72      2.84 o
  -8  -2   9        1.33       -0.37      1.78 o
  -7  -2   9       14.83       14.93      2.21 o
  -6  -2   9       40.23       40.23      2.98 o
  -5  -2   9      310.70      313.48      5.41 o
  -4  -2   9        2.68        0.41      0.88 o
  -3  -2   9      347.00      335.26      6.76 o
  -2  -2   9       65.17       68.64      1.97 o
  -1  -2   9      172.41      168.43      3.64 o
   0  -2   9      138.51      145.58      2.10 o
   1  -2   9      254.41      279.00      3.80 o
   2  -2   9      896.06      895.48      9.48 o
   3  -2   9      288.31      284.01      4.94 o
   4  -2   9        3.33        3.53      1.04 o
   5  -2   9        0.02       -0.34      0.88 o
   6  -2   9        7.39       10.01      2.08 o
   7  -2   9       26.62       22.96      3.54 o
   8  -2   9        2.51        6.94      3.15 o
   9  -2   9       35.16       35.47      4.56 o
  10  -2   9        2.07        2.20      2.73 o
 -10  -1   9        0.10        0.10      2.53 o
  -9  -1   9       75.73       82.21      6.59 o
  -8  -1   9       10.30       13.77      2.70 o
  -7  -1   9       10.43       10.73      2.11 o
  -6  -1   9      171.22      161.55      4.80 o
  -5  -1   9      251.34      258.34      5.81 o
  -4  -1   9      236.86      232.16      4.71 o
  -3  -1   9      438.84      413.04      5.41 o
  -2  -1   9       23.39       25.12      1.33 o
  -1  -1   9       37.82       43.27      1.83 o
   0  -1   9       12.29        5.42      0.55 o
   1  -1   9       39.58       43.21      1.42 o
   2  -1   9      380.19      365.33      5.16 o
   3  -1   9        7.48        8.29      1.07 o
   4  -1   9        3.86        4.90      0.96 o
   5  -1   9        1.22        0.91      0.92 o
   6  -1   9       11.13       10.79      1.77 o
   7  -1   9        9.17        6.10      2.72 o
   8  -1   9        0.50        2.01      3.73 o
   9  -1   9        0.94        1.33      2.54 o
  10  -1   9        3.26        4.50      3.14 o
 -10   0   9        0.19        4.88      2.84 o
  -9   0   9        0.20       -0.29      2.20 o
  -8   0   9        1.00        2.89      1.94 o
  -7   0   9        7.82        7.83      3.02 o
  -6   0   9       44.33       45.25      3.43 o
  -5   0   9       51.66       43.41      3.03 o
  -4   0   9        9.01        3.57      1.15 o
  -3   0   9        0.37        0.93      0.62 o
  -2   0   9      391.56      396.47      5.26 o
  -1   0   9       73.28       76.63      1.72 o
   0   0   9      114.64      131.12      1.96 o
   1   0   9      155.66      165.25      2.51 o
   2   0   9      209.56      191.21      3.13 o
   3   0   9       24.11       22.73      1.28 o
   4   0   9      159.21      143.91      2.96 o
   5   0   9       19.73       18.45      1.93 o
   6   0   9       78.70       75.65      3.43 o
   7   0   9        0.27        3.15      3.44 o
   8   0   9        3.50        2.01      3.44 o
   9   0   9       10.54        3.44      4.30 o
  10   0   9        8.51        8.32      5.16 o
 -10   1   9        4.84        7.03      3.04 o
  -9   1   9        7.03        4.93      2.37 o
  -8   1   9       17.67       12.51      2.51 o
  -7   1   9        1.67        2.70      1.81 o
  -6   1   9       58.94       49.53      3.47 o
  -5   1   9      330.27      305.90      7.34 o
  -4   1   9      172.25      168.58      4.76 o
  -3   1   9      971.55      976.20      9.43 o
  -2   1   9      150.45      146.58      2.28 o
  -1   1   9       76.67       81.41      1.86 o
   0   1   9        3.26        2.55      0.44 o
   1   1   9      193.23      205.51      3.95 o
   2   1   9       20.11       25.55      1.47 o
   3   1   9      315.33      313.30      4.85 o
   4   1   9       56.47       65.85      2.27 o
   5   1   9       41.36       42.56      2.53 o
   6   1   9        1.06        0.00      1.20 o
   7   1   9       28.86       38.72      6.02 o
   8   1   9       17.74       18.07      5.16 o
   9   1   9       17.64       21.80      5.74 o
  10   1   9        0.15        4.02      4.88 o
 -10   2   9        7.96        1.62      2.42 o
  -9   2   9       53.55       61.67      3.36 o
  -8   2   9       19.31       19.74      2.37 o
  -7   2   9       95.84      100.01      3.32 o
  -6   2   9       18.64       20.18      1.54 o
  -5   2   9      175.05      183.61      4.13 o
  -4   2   9       20.71       21.25      2.49 o
  -3   2   9       18.92       16.19      1.34 o
  -2   2   9       93.89      103.57      2.59 o
  -1   2   9       16.52       15.31      0.69 o
   0   2   9       75.29       65.57      1.22 o
   1   2   9        1.01        2.69      0.61 o
   2   2   9       92.90       85.40      2.05 o
   3   2   9        2.55        2.34      0.74 o
   4   2   9       34.67       39.21      1.93 o
   5   2   9       31.39       35.92      2.01 o
   6   2   9       30.70       39.78      5.05 o
   7   2   9       20.53       24.38      5.16 o
   8   2   9        3.91        2.01      3.73 o
   9   2   9        0.02       -0.57      4.30 o
  10   2   9        5.68       10.61      5.74 o
 -10   3   9        0.10       -0.96      1.93 o
  -9   3   9       45.33       47.45      3.15 o
  -8   3   9        0.29       -0.61      1.22 o
  -7   3   9       18.39       18.88      1.82 o
  -6   3   9       91.10       91.38      3.10 o
  -5   3   9       20.45       20.62      1.40 o
  -4   3   9      500.92      486.46      6.60 o
  -3   3   9      101.03       94.27      2.08 o
  -2   3   9      359.55      375.03      4.39 o
  -1   3   9      116.65      108.80      1.68 o
   0   3   9       98.57       93.44      1.82 o
   1   3   9       88.71       92.51      2.04 o
   2   3   9     1227.79     1168.21     12.97 o
   3   3   9       14.44       16.37      1.45 o
   4   3   9       91.53       93.41      2.61 o
   5   3   9      126.07      118.70      3.13 o
   6   3   9       22.39       21.48      3.02 o
   7   3   9       13.22       11.47      4.30 o
   8   3   9       27.59       37.28      6.88 o
   9   3   9        7.44        7.17      4.59 o
  10   3   9       13.05       18.36      6.60 o
 -10   4   9        2.87        8.03      4.59 o
  -9   4   9       25.24       26.05      2.95 o
  -8   4   9        1.46        1.67      1.52 o
  -7   4   9       37.73       44.61      2.73 o
  -6   4   9       42.62       42.98      2.47 o
  -5   4   9      338.68      328.55      6.15 o
  -4   4   9        0.43       -0.09      0.66 o
  -3   4   9      108.63       94.35      2.07 o
  -2   4   9       14.20        9.40      0.74 o
  -1   4   9      275.38      289.51      4.66 o
   0   4   9      381.63      395.73      5.35 o
   1   4   9        1.85        2.39      0.68 o
   2   4   9       72.47       76.41      2.20 o
   3   4   9       50.87       56.39      2.25 o
   4   4   9        7.68        9.44      1.31 o
   5   4   9       13.05       14.75      1.45 o
   6   4   9       17.89       18.70      2.89 o
   7   4   9        0.74        3.73      3.44 o
   8   4   9       12.67       18.07      5.16 o
   9   4   9        4.27        3.73      4.59 o
  10   4   9        0.01        4.88      5.16 o
 -10   5   9        3.44        4.59      4.59 o
  -9   5   9       33.30       36.04      3.30 o
  -8   5   9        6.16        3.53      2.68 o
  -7   5   9       62.35       66.25      3.65 o
  -6   5   9       28.61       28.16      2.44 o
  -5   5   9       79.76       69.82      3.25 o
  -4   5   9       80.54       72.99      3.39 o
  -3   5   9      161.85      144.82      3.61 o
  -2   5   9      180.51      182.67      3.51 o
  -1   5   9        0.27        0.53      0.63 o
   0   5   9        5.67        4.77      0.80 o
   1   5   9      240.30      239.34      4.45 o
   2   5   9       74.82       60.79      2.78 o
   3   5   9       70.25       72.23      2.40 o
   4   5   9        9.81       15.49      3.76 o
   5   5   9      501.81      497.44      8.14 o
   6   5   9       14.15       15.69      2.36 o
   7   5   9      119.32      148.85     10.04 o
   8   5   9       29.97       24.09      5.45 o
   9   5   9       10.77       27.82      6.60 o
  10   5   9        7.66        6.02      5.74 o
 -10   6   9        1.18        4.88      4.30 o
  -9   6   9       12.57       15.70      2.61 o
  -8   6   9       29.12       31.12      2.95 o
  -7   6   9        3.09        6.40      1.81 o
  -6   6   9       56.43       55.79      3.49 o
  -5   6   9       39.19       41.88      2.91 o
  -4   6   9       23.39       21.94      2.33 o
  -3   6   9        0.01        2.61      0.92 o
  -2   6   9      118.67      131.70      3.50 o
  -1   6   9      117.60      137.47      4.17 o
   0   6   9      448.77      438.38      7.56 o
   1   6   9      156.57      143.97      3.90 o
   2   6   9      136.73      161.08      4.26 o
   3   6   9        0.01       -0.55      1.11 o
   4   6   9       61.26       75.83      3.46 o
   5   6   9       41.55       47.90      5.88 o
   6   6   9        5.29        5.59      1.84 o
   7   6   9        0.90        1.72      3.44 o
   8   6   9       20.94       27.82      6.31 o
   9   6   9        6.29        8.32      5.16 o
  10   6   9        3.40       10.04      6.31 o
  -9   7   9        1.28        5.39      5.16 o
  -8   7   9        0.15       -0.82      1.63 o
  -7   7   9        0.83        2.54      1.70 o
  -6   7   9        7.99        7.22      1.90 o
  -5   7   9       11.40       11.59      1.94 o
  -4   7   9        0.42        0.76      1.24 o
  -3   7   9       55.74       54.96      2.60 o
  -2   7   9      129.43      136.26      3.77 o
  -1   7   9       65.07       61.58      2.99 o
   0   7   9       73.23       77.00      2.91 o
   1   7   9      102.74       99.29      4.02 o
   2   7   9      633.40      646.74     10.60 o
   3   7   9      116.93      105.41      3.83 o
   4   7   9      114.85      118.20      4.47 o
   5   7   9       81.24       72.02      3.68 o
   6   7   9       54.43       54.88      3.91 o
   7   7   9       10.71        8.49      3.02 o
   8   7   9        5.37        9.18      4.88 o
   9   7   9        2.51        0.86      4.88 o
  10   7   9        0.01        0.29      5.16 o
  -9   8   9       17.27       22.67      4.26 o
  -8   8   9        0.80        1.86      1.88 o
  -7   8   9      107.54      118.04      6.33 o
  -6   8   9        2.34        3.03      1.67 o
  -5   8   9       91.75       90.29      4.18 o
  -4   8   9       31.17       28.39      2.61 o
  -3   8   9      134.43      133.87      5.49 o
  -2   8   9       62.22       62.92      3.26 o
  -1   8   9      112.30      113.12      3.54 o
   0   8   9        5.95        8.87      1.77 o
   1   8   9      351.35      344.52      6.94 o
   2   8   9      641.72      607.40     10.39 o
   3   8   9      382.10      375.46      8.32 o
   4   8   9       55.04       50.31      3.18 o
   5   8   9      184.41      182.02      8.40 o
   6   8   9        1.27       -0.82      1.64 o
   7   8   9       26.77       40.08      4.85 o
   8   8   9        3.39        8.75      3.58 o
   9   8   9        8.71        6.38      3.51 o
  -9   9   9        3.35       -0.57      4.30 o
  -8   9   9        0.33       -0.46      1.88 o
  -7   9   9        7.13        6.88      2.27 o
  -6   9   9        2.30        0.93      1.73 o
  -5   9   9        0.16       -0.73      1.46 o
  -4   9   9       19.43       13.10      2.46 o
  -3   9   9        1.50       -0.61      1.26 o
  -2   9   9      200.35      174.96      5.33 o
  -1   9   9       36.57       35.08      2.87 o
   0   9   9       88.96       80.97      4.42 o
   1   9   9      175.18      170.81      4.80 o
   2   9   9       14.94       16.70      2.00 o
   3   9   9      143.65      131.40      4.37 o
   4   9   9       90.30       89.68      4.51 o
   5   9   9        0.33       -0.91      1.83 o
   6   9   9       57.15       56.32      4.94 o
   7   9   9        1.50        0.45      2.73 o
   8   9   9        0.89       -0.92      3.44 o
   9   9   9        3.04       22.37      7.46 o
  -9  10   9        1.49        6.31      4.88 o
  -8  10   9        6.57       -1.31      2.61 o
  -7  10   9       27.32       25.01      3.16 o
  -6  10   9       53.09       52.14      3.97 o
  -5  10   9        2.55        3.37      1.81 o
  -4  10   9       27.38       33.94      3.02 o
  -3  10   9        9.38        9.86      2.01 o
  -2  10   9       78.42       88.87      4.32 o
  -1  10   9        1.30        2.19      1.98 o
   0  10   9       55.47       51.78      3.53 o
   1  10   9       18.96       22.06      2.64 o
   2  10   9       97.95      112.57      7.33 o
   3  10   9      185.48      193.76      8.14 o
   4  10   9       24.15       20.14      3.23 o
   5  10   9        6.99        5.16      2.43 o
   6  10   9        0.07        0.16      2.20 o
   7  10   9       19.03       20.08      5.45 o
   8  10   9        1.50       -1.23      2.75 o
   9  10   9        5.49        6.60      6.31 o
  -8  11   9        7.75        7.31      3.23 o
  -7  11   9       23.27       23.00      3.14 o
  -6  11   9        8.46       10.65      2.47 o
  -5  11   9       24.83       28.30      4.44 o
  -4  11   9       37.48       37.51      4.24 o
  -3  11   9        0.56        2.76      1.99 o
  -2  11   9       56.35       58.44      3.95 o
  -1  11   9        1.06       -0.40      1.59 o
   0  11   9       42.23       41.37      3.42 o
   1  11   9      123.66      130.06      9.16 o
   2  11   9       23.68       22.06      2.64 o
   3  11   9        2.81        5.32      3.30 o
   4  11   9        0.13       -0.57      2.12 o
   5  11   9       13.27       14.06      3.04 o
   6  11   9        9.75       13.14      3.30 o
   7  11   9        3.12       10.04      4.88 o
   8  11   9        4.08        9.46      4.88 o
  -7  12   9        3.60        2.88      2.94 o
  -6  12   9        2.63        2.94      2.18 o
  -5  12   9       28.91       40.19      5.40 o
  -4  12   9       38.42       39.01      8.75 o
  -3  12   9        8.61        5.61      2.04 o
  -2  12   9       99.01      112.70      4.89 o
  -1  12   9       14.29       15.15      2.47 o
   0  12   9        8.91       15.01      2.48 o
   1  12   9        0.31       -0.17      1.64 o
   2  12   9      139.87      144.33      5.79 o
   3  12   9       61.91       68.55      5.68 o
   4  12   9       15.32       25.18      3.84 o
   5  12   9       11.45       17.31      7.03 o
   6  12   9        2.22        0.24      2.48 o
   7  12   9        0.98        0.86      4.02 o
  -7  13   9        2.09       12.91      4.88 o
  -6  13   9        6.90        6.30      2.42 o
  -5  13   9        3.05        4.72      2.89 o
  -4  13   9       19.40       16.43      3.51 o
  -3  13   9        7.07        1.15      2.43 o
  -2  13   9       78.92       64.38      4.43 o
  -1  13   9       16.14       11.63      2.37 o
   0  13   9       11.99        9.21      4.13 o
   1  13   9        5.80        4.31      2.03 o
   2  13   9        3.34        3.01      2.54 o
   3  13   9       59.42       52.51      5.27 o
   4  13   9        0.06        1.86      2.43 o
   5  13   9        7.81       18.78      3.71 o
   6  13   9        0.09       -0.11      2.48 o
   7  13   9        0.01       -1.26      2.53 o
  -5  14   9        1.12       -1.43      2.87 o
  -4  14   9        0.18       -0.32      2.72 o
  -3  14   9        8.13       13.74      5.59 o
  -2  14   9       15.69       21.51      4.67 o
  -1  14   9        6.33        2.95      2.08 o
   0  14   9        5.42        3.98      1.97 o
   1  14   9        0.11        2.54      2.53 o
   2  14   9       27.39       30.48      4.24 o
   3  14   9       15.17       16.46      3.54 o
   4  14   9       49.98       55.05      5.37 o
   5  14   9       13.36       20.66      3.84 o
   6  14   9        0.48        0.57      2.94 o
   7  14   9        3.77        6.60      4.59 o
  -4  15   9        1.52        0.57      3.44 o
  -3  15   9       14.91       11.47      4.59 o
  -2  15   9        2.96        4.59      2.84 o
  -1  15   9       23.78       41.42      5.74 o
   0  15   9       10.15        8.42      3.23 o
   1  15   9       93.16      110.44      7.50 o
   2  15   9        1.82        0.29      2.61 o
   3  15   9       74.17       96.19      7.29 o
   4  15   9        2.52        4.08      3.15 o
   5  15   9       20.90       25.67      4.24 o
   6  15   9        1.18       -1.58      3.15 o
  -3  16   9        9.27        7.74      4.30 o
  -2  16   9       28.96       25.24      6.02 o
  -1  16   9        0.49       -1.72      3.44 o
   0  16   9        4.33        1.72      4.02 o
   1  16   9        5.37        3.73      4.30 o
   2  16   9        7.76        9.75      4.88 o
   3  16   9        2.74        0.65      2.82 o
   4  16   9        0.33       -1.10      2.82 o
   5  16   9        0.85        2.29      4.30 o
  -2  17   9        0.02       -1.15      3.44 o
  -1  17   9       10.00       14.05      5.45 o
   0  17   9        8.70        9.18      4.88 o
   1  17   9       11.12       12.91      5.74 o
   2  17   9        0.16        0.29      4.02 o
   3  17   9       14.60       17.21      6.02 o
   0  18   9        0.11        0.57      4.02 o
   1  18   9        4.13       15.49      5.74 o
  -3 -15  10       12.99       10.73      2.37 o
  -2 -15  10        7.89        6.82      2.19 o
  -1 -15  10        3.33        3.72      1.99 o
   0 -15  10        0.52        0.56      1.83 o
   1 -15  10        6.90        5.67      2.33 o
   2 -15  10        0.72        1.75      1.81 o
   3 -15  10       16.21       15.28      2.83 o
  -4 -14  10        3.99        9.32      2.32 o
  -3 -14  10        0.52        1.66      1.95 o
  -2 -14  10       37.20       43.44      3.63 o
  -1 -14  10        0.65       -0.84      1.68 o
   0 -14  10        0.17        0.38      1.46 o
   1 -14  10        8.66        6.30      2.05 o
   2 -14  10       11.64       16.72      2.42 o
   3 -14  10        0.02        0.37      1.82 o
   4 -14  10        5.46        9.98      2.89 o
  -5 -13  10        3.73        0.09      2.18 o
  -4 -13  10        0.47       -0.93      1.86 o
  -3 -13  10        0.80        2.05      2.61 o
  -2 -13  10       11.26       10.87      1.95 o
  -1 -13  10        1.19       -0.67      1.35 o
   0 -13  10       10.10       10.72      1.81 o
   1 -13  10        0.80        1.92      1.48 o
   2 -13  10       73.84       84.66      3.77 o
   3 -13  10       13.04       18.57      2.17 o
   4 -13  10       32.58       32.11      3.26 o
   5 -13  10        4.84        4.33      3.10 o
  -6 -12  10        3.31        7.06      2.87 o
  -5 -12  10       67.67       76.05      3.47 o
  -4 -12  10       21.94       17.80      1.84 o
  -3 -12  10       75.00       78.69      3.61 o
  -2 -12  10        9.45       10.91      1.65 o
  -1 -12  10       57.57       51.13      2.84 o
   0 -12  10       29.77       27.78      2.21 o
   1 -12  10       16.68       16.09      1.87 o
   2 -12  10        0.03       -0.73      1.45 o
   3 -12  10       51.88       60.97      3.17 o
   4 -12  10        7.15        7.34      2.08 o
   5 -12  10       16.69       21.19      2.79 o
   6 -12  10        4.38        9.46      5.45 o
  -7 -11  10        0.38        0.63      2.52 o
  -6 -11  10        8.31        6.54      2.64 o
  -5 -11  10        9.79        6.76      2.59 o
  -4 -11  10        2.67        3.80      1.24 o
  -3 -11  10       18.79       17.11      1.81 o
  -2 -11  10        1.06        0.16      1.09 o
  -1 -11  10       38.50       48.79      2.64 o
   0 -11  10       31.07       28.84      2.11 o
   1 -11  10        5.50        7.32      1.45 o
   2 -11  10        1.29        1.00      1.23 o
   3 -11  10        8.70        5.71      1.54 o
   4 -11  10        0.73        2.74      1.61 o
   5 -11  10       12.79       12.62      2.47 o
   6 -11  10       11.37       17.50      3.71 o
   7 -11  10        0.66        3.15      4.88 o
  -7 -10  10       25.71       28.29      3.90 o
  -6 -10  10        9.49       11.03      2.89 o
  -5 -10  10        5.29        4.50      2.35 o
  -4 -10  10      137.45      133.57      3.48 o
  -3 -10  10       41.85       40.81      2.25 o
  -2 -10  10      137.33      141.09      3.72 o
  -1 -10  10        0.63        1.04      1.06 o
   0 -10  10       76.90       74.83      2.96 o
   1 -10  10        0.52        0.60      1.14 o
   2 -10  10       73.78       69.07      3.05 o
   3 -10  10        5.30        8.50      1.69 o
   4 -10  10       17.10       17.35      2.08 o
   5 -10  10        0.05       -0.69      1.38 o
   6 -10  10       16.50       14.86      4.59 o
   7 -10  10        3.85        5.45      4.88 o
  -8  -9  10        1.30        0.05      2.18 o
  -7  -9  10        1.97        1.84      2.38 o
  -6  -9  10       25.73       21.99      3.40 o
  -5  -9  10        9.78        8.95      3.33 o
  -4  -9  10       31.30       30.71      2.96 o
  -3  -9  10        0.11       -0.43      0.87 o
  -2  -9  10       57.53       58.12      3.29 o
  -1  -9  10        2.80        4.25      1.15 o
   0  -9  10       10.84       10.14      1.34 o
   1  -9  10        0.04        0.59      1.02 o
   2  -9  10      131.93      130.59      3.58 o
   3  -9  10       10.64       10.51      1.54 o
   4  -9  10       46.57       48.98      2.95 o
   5  -9  10        1.75        3.17      2.07 o
   6  -9  10        0.21        1.25      2.04 o
   7  -9  10        1.09       -0.29      4.02 o
   8  -9  10        2.84       11.19      5.16 o
  -8  -8  10        3.74        8.22      2.36 o
  -7  -8  10       17.26       21.37      3.89 o
  -6  -8  10        1.97        1.06      2.39 o
  -5  -8  10      140.66      135.49      5.74 o
  -4  -8  10        8.34        9.98      2.06 o
  -3  -8  10       78.58       82.94      3.83 o
  -2  -8  10       27.21       23.22      1.56 o
  -1  -8  10        0.46       -0.52      1.03 o
   0  -8  10      123.37      122.82      3.09 o
   1  -8  10       28.43       22.64      1.74 o
   2  -8  10      136.00      144.96      3.67 o
   3  -8  10       45.69       45.95      2.47 o
   4  -8  10      130.62      132.98      4.02 o
   5  -8  10       92.32      113.26      4.74 o
   6  -8  10       15.84       21.26      3.02 o
   7  -8  10       16.08       18.97      3.75 o
   8  -8  10        0.93        0.86      4.02 o
  -9  -7  10       14.24       12.18      3.33 o
  -8  -7  10        7.26        3.99      3.06 o
  -7  -7  10       41.06       53.80      4.01 o
  -6  -7  10      105.62      105.16      6.47 o
  -5  -7  10       35.25       29.52      3.78 o
  -4  -7  10       59.96       59.10      3.61 o
  -3  -7  10       45.92       41.47      2.50 o
  -2  -7  10       50.48       40.30      1.66 o
  -1  -7  10       29.32       27.56      1.59 o
   0  -7  10      410.79      413.94      6.09 o
   1  -7  10       11.58       14.85      1.46 o
   2  -7  10       92.70       96.66      2.97 o
   3  -7  10        0.18       -0.51      1.01 o
   4  -7  10       91.26       91.56      6.83 o
   5  -7  10        0.89        2.24      1.59 o
   6  -7  10        6.59        8.15      2.31 o
   7  -7  10        0.24       -1.16      2.33 o
   8  -7  10        0.03       -1.58      3.15 o
   9  -7  10        0.03        2.58      4.59 o
  -9  -6  10        9.15       11.50      3.07 o
  -8  -6  10        2.37        4.61      2.64 o
  -7  -6  10        0.15       -0.84      1.67 o
  -6  -6  10        0.00       -0.52      1.87 o
  -5  -6  10       24.27       22.96      2.92 o
  -4  -6  10       30.72       37.89      2.55 o
  -3  -6  10      306.66      281.17      6.90 o
  -2  -6  10      329.48      350.59      6.08 o
  -1  -6  10        5.95        5.20      0.82 o
   0  -6  10       10.35        8.64      1.06 o
   1  -6  10       26.29       24.08      1.59 o
   2  -6  10       30.08       32.66      1.92 o
   3  -6  10      101.46      100.08      3.38 o
   4  -6  10        0.04        0.66      2.01 o
   5  -6  10       24.79       15.68      2.08 o
   6  -6  10       20.87       22.74      2.87 o
   7  -6  10        5.43       10.98      3.30 o
   8  -6  10        0.73        5.77      3.02 o
   9  -6  10        5.65        7.74      5.16 o
  -9  -5  10       33.79       37.87      4.33 o
  -8  -5  10       14.92       14.87      3.19 o
  -7  -5  10       96.27      101.49      9.23 o
  -6  -5  10       56.83       61.33      3.75 o
  -5  -5  10      194.27      191.87      5.68 o
  -4  -5  10        8.62        5.59      1.40 o
  -3  -5  10       10.51       10.63      1.50 o
  -2  -5  10       72.26       62.26      2.69 o
  -1  -5  10      360.57      337.63      4.18 o
   0  -5  10        8.78        7.66      0.97 o
   1  -5  10      279.94      249.13      6.88 o
   2  -5  10       49.70       37.19      2.31 o
   3  -5  10      210.79      205.45      5.21 o
   4  -5  10      126.39      129.23      4.31 o
   5  -5  10      115.98      113.39      4.19 o
   6  -5  10       33.94       32.41      3.30 o
   7  -5  10        6.40       10.13      2.94 o
   8  -5  10        7.70        7.03      2.89 o
   9  -5  10        1.38        0.29      4.02 o
  -9  -4  10       15.87       17.32      3.31 o
  -8  -4  10       28.78       38.04      4.03 o
  -7  -4  10        9.11        9.97      2.55 o
  -6  -4  10       38.98       42.77      3.32 o
  -5  -4  10       60.65       65.33      3.13 o
  -4  -4  10       92.26       82.53      3.06 o
  -3  -4  10        0.68        0.36      1.08 o
  -2  -4  10        0.45        2.43      1.03 o
  -1  -4  10       89.41       83.55      2.57 o
   0  -4  10      162.66      161.45      3.25 o
   1  -4  10      266.81      253.88      3.95 o
   2  -4  10       44.14       42.36      1.94 o
   3  -4  10       19.56       13.31      1.70 o
   4  -4  10      283.14      284.91      6.37 o
   5  -4  10       27.64       37.14      2.73 o
   6  -4  10        5.15        3.85      1.73 o
   7  -4  10       20.21       28.43      3.20 o
   8  -4  10        1.88        0.90      2.61 o
   9  -4  10        0.04        0.70      2.69 o
  10  -4  10        3.80        4.88      5.16 o
 -10  -3  10       10.03       13.49      5.16 o
  -9  -3  10        0.00        4.15      3.02 o
  -8  -3  10       23.00       21.76      3.18 o
  -7  -3  10       20.44       25.93      2.71 o
  -6  -3  10       25.05       31.87      2.69 o
  -5  -3  10       28.17       33.45      2.11 o
  -4  -3  10      413.45      397.59      6.88 o
  -3  -3  10       62.37       66.11      2.46 o
  -2  -3  10      108.13      102.23      2.53 o
  -1  -3  10        2.85        4.64      0.92 o
   0  -3  10     1058.83     1021.66      9.79 o
   1  -3  10      289.72      283.06      4.47 o
   2  -3  10      231.01      224.58      4.03 o
   3  -3  10      260.68      259.64      5.11 o
   4  -3  10      200.23      191.19      5.00 o
   5  -3  10      539.00      507.98      8.33 o
   6  -3  10        0.77        0.94      1.61 o
   7  -3  10       11.18       13.56      2.86 o
   8  -3  10       14.36       26.06      4.12 o
   9  -3  10        2.17        0.00      2.41 o
  10  -3  10        9.72        8.35      3.43 o
 -10  -2  10        0.11       -0.58      2.82 o
  -9  -2  10        9.73       10.40      3.87 o
  -8  -2  10        8.95       10.58      2.70 o
  -7  -2  10       74.47       74.66      4.05 o
  -6  -2  10        0.50        1.42      1.45 o
  -5  -2  10       50.34       47.25      2.41 o
  -4  -2  10       17.96       15.55      1.50 o
  -3  -2  10        6.94        9.22      1.28 o
  -2  -2  10       33.86       35.55      1.67 o
  -1  -2  10       18.08       19.76      1.36 o
   0  -2  10      844.63      858.91      7.84 o
   1  -2  10       30.61       35.48      1.97 o
   2  -2  10       21.17       14.80      1.31 o
   3  -2  10       59.21       65.51      2.56 o
   4  -2  10        1.49        2.89      1.58 o
   5  -2  10       29.11       20.37      1.86 o
   6  -2  10        0.35        2.54      1.46 o
   7  -2  10        2.57        3.80      1.87 o
   8  -2  10        9.00       11.27      3.10 o
   9  -2  10        0.71        1.43      2.69 o
  10  -2  10        0.03        0.78      3.02 o
 -10  -1  10        0.01       -1.26      2.53 o
  -9  -1  10        8.01       10.02      2.70 o
  -8  -1  10        0.50        0.78      2.48 o
  -7  -1  10        4.07        3.21      1.87 o
  -6  -1  10       19.88       23.98      2.36 o
  -5  -1  10       14.19       18.29      2.00 o
  -4  -1  10      237.01      240.31      4.89 o
  -3  -1  10       18.22       22.28      1.37 o
  -2  -1  10      210.20      207.56      3.82 o
  -1  -1  10       10.62        8.44      0.86 o
   0  -1  10      191.09      190.18      2.78 o
   1  -1  10     1631.84     1551.22     15.06 o
   2  -1  10      195.55      190.53      3.76 o
   3  -1  10      107.89      106.58      2.51 o
   4  -1  10      106.08       91.01      2.45 o
   5  -1  10        6.43        6.84      1.21 o
   6  -1  10        0.02        0.48      1.39 o
   7  -1  10       37.35       27.89      3.84 o
   8  -1  10        3.47        5.32      2.61 o
   9  -1  10        0.35        3.01      2.64 o
  10  -1  10       18.42       12.07      3.75 o
 -10   0  10        2.03       -1.15      2.84 o
  -9   0  10        0.01       -0.96      2.08 o
  -8   0  10       78.81       74.57      4.86 o
  -7   0  10        2.23        2.76      1.93 o
  -6   0  10      161.92      162.06      5.46 o
  -5   0  10        0.17        0.45      1.43 o
  -4   0  10      565.61      557.81      8.35 o
  -3   0  10        0.51        0.58      0.57 o
  -2   0  10     1033.71     1055.54     10.23 o
  -1   0  10        1.49        2.33      0.71 o
   0   0  10      140.31      128.83      2.02 o
   1   0  10       14.70       12.28      0.84 o
   2   0  10      206.95      195.97      3.33 o
   3   0  10        0.18       -0.30      0.61 o
   4   0  10        3.34        4.95      0.89 o
   5   0  10       14.84       11.24      1.35 o
   6   0  10       94.71       82.90      4.38 o
   7   0  10       12.21       16.63      4.88 o
   8   0  10       31.86       39.29      7.17 o
   9   0  10        2.42        0.86      4.30 o
  10   0  10        0.09       -1.34      2.69 o
 -10   1  10        0.61        6.74      3.24 o
  -9   1  10        0.05       -0.55      2.09 o
  -8   1  10        6.55        6.05      2.19 o
  -7   1  10        1.78       -0.52      1.60 o
  -6   1  10       52.56       58.45      3.80 o
  -5   1  10       28.56       30.55      2.76 o
  -4   1  10        0.04       -0.57      1.21 o
  -3   1  10       18.61       24.30      1.81 o
  -2   1  10        3.85        6.02      0.73 o
  -1   1  10      169.64      166.05      2.88 o
   0   1  10       26.18       27.57      1.01 o
   1   1  10       87.77       84.32      3.08 o
   2   1  10       44.33       43.70      1.77 o
   3   1  10       69.42       70.28      2.03 o
   4   1  10        1.00        1.95      0.83 o
   5   1  10      128.01      127.46      5.06 o
   6   1  10        4.49        3.88      1.21 o
   7   1  10       89.48      116.73      9.46 o
   8   1  10        3.55        5.74      4.30 o
   9   1  10        6.75       13.19      5.45 o
  10   1  10        0.96        3.15      4.59 o
 -10   2  10        1.74        1.43      2.84 o
  -9   2  10        3.48        7.34      2.51 o
  -8   2  10        4.20        3.57      2.40 o
  -7   2  10       18.04       20.19      2.76 o
  -6   2  10        3.41        6.04      1.93 o
  -5   2  10      469.13      435.36      9.32 o
  -4   2  10       34.16       32.39      3.31 o
  -3   2  10      110.49      110.50      3.27 o
  -2   2  10       58.01       62.88      1.74 o
  -1   2  10       62.14       61.76      2.37 o
   0   2  10      206.01      208.82      2.54 o
   1   2  10       79.35       70.98      2.85 o
   2   2  10      419.13      444.80      5.72 o
   3   2  10      202.43      213.29      5.32 o
   4   2  10        3.06        6.01      1.24 o
   5   2  10       40.20       29.94      2.10 o
   6   2  10       26.63       31.35      2.25 o
   7   2  10        4.30        1.43      3.44 o
   8   2  10       22.27       28.68      6.02 o
   9   2  10        5.81        0.86      4.30 o
  10   2  10        2.71        5.74      5.16 o
 -10   3  10        1.16       -0.53      3.44 o
  -9   3  10        0.29        2.78      2.23 o
  -8   3  10       14.05       12.90      1.90 o
  -7   3  10        0.12       -0.11      1.15 o
  -6   3  10       65.45       70.62      4.24 o
  -5   3  10      213.18      209.66      4.77 o
  -4   3  10        0.81       -0.09      1.91 o
  -3   3  10      179.28      184.19      4.24 o
  -2   3  10       59.00       68.80      1.83 o
  -1   3  10      152.07      151.91      2.39 o
   0   3  10     1259.54     1263.44     13.65 o
   1   3  10       19.27       14.74      1.07 o
   2   3  10        2.06        1.49      0.75 o
   3   3  10       34.25       31.43      1.77 o
   4   3  10       65.82       57.61      2.38 o
   5   3  10       23.71       18.65      1.77 o
   6   3  10        1.16       -0.16      1.29 o
   7   3  10        2.73        6.02      3.73 o
   8   3  10        0.05       -1.58      3.15 o
   9   3  10        1.58        0.00      4.59 o
  10   3  10        4.30        0.29      4.30 o
 -10   4  10        0.13       -1.86      3.73 o
  -9   4  10        7.81       12.13      2.93 o
  -8   4  10       42.65       40.89      2.76 o
  -7   4  10        7.75        8.42      1.46 o
  -6   4  10       99.18       97.25      5.01 o
  -5   4  10      164.13      169.50      5.63 o
  -4   4  10       16.68       17.94      1.56 o
  -3   4  10       98.73       92.72      2.03 o
  -2   4  10      118.51      116.03      3.86 o
  -1   4  10      148.77      153.36      4.22 o
   0   4  10        1.34        0.88      0.74 o
   1   4  10     1145.33     1106.55     12.49 o
   2   4  10        9.58        8.50      1.03 o
   3   4  10      534.92      523.80      7.27 o
   4   4  10       55.53       53.21      2.40 o
   5   4  10       16.23       15.81      1.68 o
   6   4  10        2.15        0.72      1.16 o
   7   4  10       23.20       26.51      3.95 o
   8   4  10        0.12        5.45      4.30 o
   9   4  10       26.46       36.42      7.46 o
  10   4  10        0.81       -2.29      4.59 o
 -10   5  10        0.35        2.29      4.30 o
  -9   5  10        5.94        5.57      2.12 o
  -8   5  10        3.92        8.82      1.97 o
  -7   5  10       16.06       13.80      2.31 o
  -6   5  10        8.52        7.36      1.74 o
  -5   5  10      102.84      110.00      3.85 o
  -4   5  10      136.82      121.53      3.87 o
  -3   5  10       76.77       71.31      2.23 o
  -2   5  10       41.07       48.19      1.85 o
  -1   5  10      331.11      328.52      5.39 o
   0   5  10      489.63      496.61      6.63 o
   1   5  10     1753.19     1726.54     20.36 o
   2   5  10       75.38       66.69      2.64 o
   3   5  10       21.29       30.30      1.80 o
   4   5  10       95.83       83.28      2.76 o
   5   5  10        2.64        2.10      1.21 o
   6   5  10       40.76       27.52      2.94 o
   7   5  10        5.19        4.82      5.02 o
   8   5  10        0.20        0.57      3.73 o
   9   5  10        2.72        2.01      4.59 o
  10   5  10        0.39        3.15      4.88 o
  -9   6  10       10.75       14.92      3.65 o
  -8   6  10       53.10       48.54      3.57 o
  -7   6  10       60.44       59.05      3.55 o
  -6   6  10      130.79      119.10      6.88 o
  -5   6  10        1.41        2.62      1.42 o
  -4   6  10      125.94      131.37      8.44 o
  -3   6  10       95.96      124.88      6.59 o
  -2   6  10       54.08       45.51      2.17 o
  -1   6  10      154.69      163.61      3.67 o
   0   6  10       70.80       66.60      2.39 o
   1   6  10      689.04      646.98      9.36 o
   2   6  10      301.37      286.16      5.51 o
   3   6  10      273.66      289.22      6.55 o
   4   6  10       96.44      111.13      3.93 o
   5   6  10       10.32       14.86      1.99 o
   6   6  10       53.45       46.64      5.04 o
   7   6  10        0.03       -1.36      4.30 o
   8   6  10        5.66       11.62      3.45 o
   9   6  10        2.67        6.60      3.45 o
  10   6  10        4.34       10.04      5.45 o
  -9   7  10        9.57       13.16      3.75 o
  -8   7  10       52.01       56.69      4.15 o
  -7   7  10       42.25       48.11      3.58 o
  -6   7  10       56.07       65.09      4.93 o
  -5   7  10       60.41       63.66      4.53 o
  -4   7  10        0.02        0.23      1.91 o
  -3   7  10       23.75       22.73      2.21 o
  -2   7  10      288.14      283.42      8.77 o
  -1   7  10      202.09      201.83      4.82 o
   0   7  10        6.04        8.00      1.33 o
   1   7  10     1018.83      978.71     14.57 o
   2   7  10      196.72      185.84      7.41 o
   3   7  10      696.63      703.02     16.65 o
   4   7  10       68.43       65.79      4.03 o
   5   7  10       45.59       56.43      3.35 o
   6   7  10       63.83       69.70      5.54 o
   7   7  10       25.05       30.34      4.24 o
   8   7  10        0.05        1.75      2.69 o
   9   7  10        1.75        2.72      4.16 o
  -9   8  10        4.13       -1.86      3.73 o
  -8   8  10        8.20       13.24      2.43 o
  -7   8  10        1.20        1.34      1.72 o
  -6   8  10       42.39       41.51      3.33 o
  -5   8  10        7.12        4.89      1.76 o
  -4   8  10       11.59       12.06      2.33 o
  -3   8  10      190.01      200.41      7.32 o
  -2   8  10       21.12       13.18      2.44 o
  -1   8  10        4.06        2.01      1.32 o
   0   8  10       18.02       19.32      2.12 o
   1   8  10        1.07        3.78      1.69 o
   2   8  10       42.26       53.38      5.13 o
   3   8  10      702.16      692.33     17.31 o
   4   8  10        6.74        8.16      2.81 o
   5   8  10       84.05       91.70      6.16 o
   6   8  10        1.68        2.83      1.81 o
   7   8  10       18.88       23.03      4.04 o
   8   8  10        0.14        1.17      2.89 o
   9   8  10       10.96        7.17      5.45 o
  -9   9  10       15.83       14.91      5.74 o
  -8   9  10        4.69        8.00      3.14 o
  -7   9  10        5.62        1.80      1.96 o
  -6   9  10      146.79      145.58      5.48 o
  -5   9  10       17.03       19.11      2.50 o
  -4   9  10       36.56       38.89      3.92 o
  -3   9  10       56.89       54.89      3.48 o
  -2   9  10       30.57       27.10      3.14 o
  -1   9  10        0.55       -0.20      1.47 o
   0   9  10       95.00       83.03      7.20 o
   1   9  10       19.58       16.73      2.32 o
   2   9  10       61.40       71.53      4.23 o
   3   9  10      125.98       89.60      4.67 o
   4   9  10       74.75       57.80      4.08 o
   5   9  10        2.30        1.86      2.23 o
   6   9  10        2.05        3.23      2.33 o
   7   9  10       13.89        9.46      4.30 o
   8   9  10        1.55        2.15      4.59 o
   9   9  10        0.03       -2.58      5.16 o
  -8  10  10        7.48       12.40      3.63 o
  -7  10  10        1.08        3.21      2.05 o
  -6  10  10       39.21       38.76      3.48 o
  -5  10  10       11.23        9.94      2.60 o
  -4  10  10        4.48        4.99      2.12 o
  -3  10  10       28.03       26.92      2.72 o
  -2  10  10       19.77       16.39      2.31 o
  -1  10  10      124.56      106.60      4.53 o
   0  10  10       27.14       25.16      2.64 o
   1  10  10        0.45       -0.74      1.47 o
   2  10  10        1.02       -0.38      1.58 o
   3  10  10        5.20        1.88      1.76 o
   4  10  10        0.08        3.28      2.33 o
   5  10  10       14.70       12.32      2.94 o
   6  10  10        0.01        2.26      4.45 o
   7  10  10        6.02        6.88      4.30 o
   8  10  10        0.96        5.74      4.30 o
  -8  11  10        0.14       -1.15      4.02 o
  -7  11  10       18.33       18.14      3.84 o
  -6  11  10        0.00       -0.83      1.67 o
  -5  11  10        6.85        7.36      2.73 o
  -4  11  10        5.01        3.55      2.58 o
  -3  11  10       59.20       55.82      4.82 o
  -2  11  10        9.58       10.36      2.15 o
  -1  11  10       95.27      108.13      4.79 o
   0  11  10        0.54        1.40      2.24 o
   1  11  10       11.62       18.95      3.45 o
   2  11  10       66.28       57.15      4.08 o
   3  11  10      106.51      112.30      5.32 o
   4  11  10       10.63       10.17      2.73 o
   5  11  10       11.15       17.29      4.30 o
   6  11  10       31.24       39.22     10.75 o
   7  11  10        2.53        3.00      2.81 o
  -7  12  10        9.45       10.66      3.43 o
  -6  12  10        2.21        1.88      2.69 o
  -5  12  10       36.10       28.59      6.17 o
  -4  12  10       28.10       24.00      3.65 o
  -3  12  10       45.93       49.05      4.75 o
  -2  12  10        1.88       -0.81      1.68 o
  -1  12  10       29.89       29.03      3.07 o
   0  12  10        0.24        3.87      1.84 o
   1  12  10        1.76        0.61      1.81 o
   2  12  10        8.56       12.61      2.54 o
   3  12  10        2.27        6.44      4.02 o
   4  12  10       35.38       29.96      4.15 o
   5  12  10        6.53        6.74      2.84 o
   6  12  10        6.23       11.52      3.30 o
   7  12  10        0.51       -1.37      2.73 o
  -6  13  10        2.89       -0.29      4.02 o
  -5  13  10        4.81        4.88      2.89 o
  -4  13  10       20.11       17.43      3.51 o
  -3  13  10       10.13        7.06      2.82 o
  -2  13  10        0.22        0.51      1.84 o
  -1  13  10       15.31        7.47      2.84 o
   0  13  10       18.36       15.83      2.64 o
   1  13  10        0.28        2.03      1.97 o
   2  13  10        0.71        5.02      2.84 o
   3  13  10       66.39       55.27     15.77 o
   4  13  10       19.93       19.03      3.75 o
   5  13  10       38.13       45.64      5.17 o
   6  13  10       17.95       15.76      3.75 o
   7  13  10        2.07       -1.58      3.15 o
  -5  14  10        1.21        5.16      4.59 o
  -4  14  10       25.89       22.02      4.00 o
  -3  14  10       13.18       15.92      3.75 o
  -2  14  10        0.35        2.67      2.25 o
  -1  14  10       22.34       31.10      3.75 o
   0  14  10        3.17        6.00      3.45 o
   1  14  10       12.93       11.47      3.24 o
   2  14  10       35.27       28.91      4.26 o
   3  14  10        5.41        7.14      3.14 o
   4  14  10       36.46       32.85      4.66 o
   5  14  10        1.98        3.13      5.74 o
   6  14  10        1.14        4.88      4.30 o
  -3  15  10        0.12        3.44      3.73 o
  -2  15  10        9.09       14.84      2.89 o
  -1  15  10       53.98       58.03      4.64 o
   0  15  10        1.62       -0.98      3.15 o
   1  15  10        9.03       14.07      3.65 o
   2  15  10       11.72        5.16      3.02 o
   3  15  10        4.92       10.37      3.38 o
   4  15  10        1.49       -0.66      3.58 o
   5  15  10        0.39        1.75      3.30 o
  -2  16  10        0.69        2.89      3.30 o
  -1  16  10        0.22       -1.43      3.73 o
   0  16  10        9.73        6.02      4.30 o
   1  16  10        1.48        5.16      3.04 o
   2  16  10       15.23       19.25      3.95 o
   3  16  10        4.44        2.41      2.94 o
   4  16  10        6.11       11.50      3.75 o
  -2  17  10        7.29       10.90      5.16 o
  -1  17  10       10.90        5.16      4.88 o
   0  17  10        2.81        8.32      4.88 o
   1  17  10        4.25        6.02      4.88 o
   2  17  10        5.45        6.60      5.16 o
   3  17  10        8.05        2.01      4.30 o
  -1 -15  11        4.21        5.75      2.12 o
   0 -15  11        0.29       -0.15      1.74 o
   1 -15  11        4.89        6.53      2.23 o
  -3 -14  11        2.53        1.60      1.92 o
  -2 -14  11        0.80       -0.69      1.76 o
  -1 -14  11       55.98       56.06      3.86 o
   0 -14  11        4.26        7.67      2.15 o
   1 -14  11       12.47        7.31      2.08 o
   2 -14  11        0.86        0.82      1.88 o
   3 -14  11       25.92       32.63      3.04 o
  -5 -13  11        0.93        2.28      2.46 o
  -4 -13  11       31.35       33.25      3.49 o
  -3 -13  11        5.64        3.55      1.93 o
  -2 -13  11       25.58       29.00      2.37 o
  -1 -13  11       28.31       31.56      2.44 o
   0 -13  11        7.56        4.57      1.62 o
   1 -13  11       15.08        9.16      1.84 o
   2 -13  11        0.78        2.85      1.54 o
   3 -13  11        8.07        7.55      2.17 o
   4 -13  11        1.20        0.31      2.09 o
   5 -13  11        0.35       -0.46      5.45 o
  -6 -12  11       10.64       10.61      6.02 o
  -5 -12  11        0.73        0.78      2.11 o
  -4 -12  11       15.36       19.20      2.67 o
  -3 -12  11        5.51        5.54      1.34 o
  -2 -12  11        4.92        1.78      1.34 o
  -1 -12  11        7.70        6.14      1.86 o
   0 -12  11        2.14       -0.02      1.30 o
   1 -12  11       68.16       69.39      3.37 o
   2 -12  11        4.59        4.05      1.62 o
   3 -12  11       91.51       95.57      3.96 o
   4 -12  11        0.00       -0.76      1.51 o
   5 -12  11       17.53       18.96      8.60 o
   6 -12  11        2.76        2.01      5.16 o
  -6 -11  11        3.19        1.51      2.40 o
  -5 -11  11       17.90       16.50      2.97 o
  -4 -11  11       15.20       12.02      2.33 o
  -3 -11  11       14.82       14.14      1.73 o
  -2 -11  11       72.84       70.86      3.00 o
  -1 -11  11       26.49       19.88      1.91 o
   0 -11  11       90.08       95.21      4.96 o
   1 -11  11       20.28       16.41      1.99 o
   2 -11  11       27.69       30.96      2.38 o
   3 -11  11       27.94       24.50      2.22 o
   4 -11  11       24.17       29.46      2.79 o
   5 -11  11       21.42       27.81      3.15 o
   6 -11  11        0.04        3.73      4.88 o
  -7 -10  11        1.08       -0.02      2.41 o
  -6 -10  11        1.65       -1.13      2.26 o
  -5 -10  11        3.81        1.69      2.40 o
  -4 -10  11        7.29       11.24      2.12 o
  -3 -10  11        0.00       -0.76      1.52 o
  -2 -10  11        5.48        3.91      1.14 o
  -1 -10  11        0.29        0.98      1.11 o
   0 -10  11        3.85        3.81      1.24 o
   1 -10  11       32.86       30.94      2.20 o
   2 -10  11        2.69        3.18      1.38 o
   3 -10  11        0.97       -0.59      1.17 o
   4 -10  11        7.66        5.62      1.83 o
   5 -10  11        0.64       -0.91      1.82 o
   6 -10  11        0.24        0.14      2.07 o
   7 -10  11        9.97        8.60      4.88 o
  -7  -9  11       12.00       15.32      3.19 o
  -6  -9  11       40.82       33.25      3.86 o
  -5  -9  11       72.64       66.68      5.06 o
  -4  -9  11       77.74       81.59      4.11 o
  -3  -9  11       13.07       13.64      2.10 o
  -2  -9  11        1.70        1.33      1.01 o
  -1  -9  11       41.59       37.69      2.18 o
   0  -9  11        0.29       -0.51      1.02 o
   1  -9  11       25.77       24.99      2.09 o
   2  -9  11        5.27        4.23      1.35 o
   3  -9  11       98.18      107.88      4.11 o
   4  -9  11        1.70        1.10      1.86 o
   5  -9  11       18.64       14.29      2.33 o
   6  -9  11        0.68        0.91      2.15 o
   7  -9  11        1.71        0.86      4.02 o
  -8  -8  11        2.84        3.62      2.26 o
  -7  -8  11       12.14        7.78      2.40 o
  -6  -8  11        4.22        0.22      2.14 o
  -5  -8  11       14.07       14.40      2.86 o
  -4  -8  11        0.24        0.57      1.56 o
  -3  -8  11       65.95       69.81      3.62 o
  -2  -8  11       18.61       18.00      2.43 o
  -1  -8  11       53.97       54.66      2.91 o
   0  -8  11       20.52       21.53      1.69 o
   1  -8  11       14.66       13.22      1.45 o
   2  -8  11        1.07        0.85      1.10 o
   3  -8  11        5.92        7.09      1.58 o
   4  -8  11        1.46        1.27      1.52 o
   5  -8  11       14.20       18.74      2.47 o
   6  -8  11        0.05       -0.93      1.86 o
   7  -8  11        1.23       -0.98      1.96 o
   8  -8  11        0.95        1.15      4.02 o
  -8  -7  11        2.14        2.31      2.47 o
  -7  -7  11        1.14       -0.89      1.78 o
  -6  -7  11       55.76       53.69      4.42 o
  -5  -7  11        0.04        1.17      1.87 o
  -4  -7  11       94.56       97.73      5.26 o
  -3  -7  11        1.27        1.80      1.33 o
  -2  -7  11      120.48      117.77      4.67 o
  -1  -7  11       60.79       58.18      2.67 o
   0  -7  11        0.91        2.10      0.93 o
   1  -7  11        0.75       -0.12      0.96 o
   2  -7  11      238.01      235.22      4.70 o
   3  -7  11       37.35       38.59      2.51 o
   4  -7  11      114.14      124.25      6.00 o
   5  -7  11        0.21        1.09      1.47 o
   6  -7  11       36.64       36.27      3.64 o
   7  -7  11        0.05       -0.79      1.59 o
   8  -7  11       17.81       21.64      4.15 o
  -9  -6  11        1.43        2.06      2.52 o
  -8  -6  11       32.99       42.18      4.33 o
  -7  -6  11       12.35       10.32      2.43 o
  -6  -6  11        9.50        8.63      2.47 o
  -5  -6  11       55.28       51.44      4.08 o
  -4  -6  11        4.85        5.48      1.63 o
  -3  -6  11       12.45       13.45      1.70 o
  -2  -6  11      149.45      149.66      4.10 o
  -1  -6  11       19.63       21.92      1.86 o
   0  -6  11       34.18       30.06      1.68 o
   1  -6  11      205.49      212.51      4.21 o
   2  -6  11        2.88        2.27      1.23 o
   3  -6  11       57.84       57.34      3.26 o
   4  -6  11       34.16       27.89      2.52 o
   5  -6  11       28.84       27.47      2.67 o
   6  -6  11        1.05        0.62      1.73 o
   7  -6  11        0.54       -0.65      1.86 o
   8  -6  11        3.24        0.76      2.54 o
   9  -6  11        0.40        4.88      4.88 o
  -9  -5  11        2.55        0.27      2.55 o
  -8  -5  11       11.60       12.33      3.09 o
  -7  -5  11        1.42        0.47      2.20 o
  -6  -5  11       17.97       17.07      2.36 o
  -5  -5  11       71.11       71.55      4.57 o
  -4  -5  11       61.62       61.21      3.18 o
  -3  -5  11       24.34       29.33      2.08 o
  -2  -5  11       33.63       34.73      2.20 o
  -1  -5  11      301.85      301.19      5.99 o
   0  -5  11       28.28       35.79      1.69 o
   1  -5  11       92.95       87.20      4.10 o
   2  -5  11       40.31       39.26      2.30 o
   3  -5  11      140.36      146.21      4.52 o
   4  -5  11        0.23        0.38      1.33 o
   5  -5  11      104.94       88.62      4.02 o
   6  -5  11       10.28        8.71      2.18 o
   7  -5  11        1.31       -0.76      2.82 o
   8  -5  11        5.41        5.16      2.84 o
   9  -5  11        1.48       -0.54      4.88 o
  -9  -4  11       26.52       39.10      5.06 o
  -8  -4  11       40.04       50.33      4.58 o
  -7  -4  11        8.95        9.25      2.18 o
  -6  -4  11      159.33      159.76      6.29 o
  -5  -4  11        2.08        2.30      1.34 o
  -4  -4  11       27.36       28.61      2.68 o
  -3  -4  11      147.61      142.64      3.64 o
  -2  -4  11       42.22       47.42      2.79 o
  -1  -4  11      113.12      118.88      3.17 o
   0  -4  11       36.63       34.77      1.88 o
   1  -4  11      740.61      748.28      9.34 o
   2  -4  11       40.15       39.41      2.23 o
   3  -4  11       11.20       10.73      2.48 o
   4  -4  11       18.36       16.32      2.23 o
   5  -4  11        0.00        1.64      1.48 o
   6  -4  11       30.29       31.94      2.78 o
   7  -4  11        2.91        2.77      1.95 o
   8  -4  11        6.61        7.39      3.14 o
   9  -4  11        0.43        1.04      2.87 o
  -9  -3  11       13.27       15.92      3.75 o
  -8  -3  11        0.02        3.58      2.73 o
  -7  -3  11        6.51        7.10      1.95 o
  -6  -3  11        1.38       -0.49      2.07 o
  -5  -3  11        5.17        5.63      1.30 o
  -4  -3  11        3.24        3.45      1.23 o
  -3  -3  11       59.17       56.58      2.55 o
  -2  -3  11        2.05        2.31      0.93 o
  -1  -3  11      113.59      102.25      3.18 o
   0  -3  11      147.47      139.03      2.53 o
   1  -3  11      918.70      919.50     10.79 o
   2  -3  11        6.46        6.64      1.31 o
   3  -3  11      119.42      104.52      3.89 o
   4  -3  11       87.57       83.84      3.76 o
   5  -3  11       20.00       30.61      2.30 o
   6  -3  11        9.33        6.45      1.57 o
   7  -3  11        0.55       -0.76      1.52 o
   8  -3  11        0.13       -1.09      2.41 o
   9  -3  11        6.86        7.50      3.34 o
  -9  -2  11       20.36       21.40      4.04 o
  -8  -2  11       17.39       21.50      3.07 o
  -7  -2  11       55.26       54.10      4.11 o
  -6  -2  11        0.35        3.04      1.57 o
  -5  -2  11      189.20      183.73      4.59 o
  -4  -2  11        0.45        0.93      0.98 o
  -3  -2  11      190.43      180.42      3.57 o
  -2  -2  11       62.77       47.56      2.89 o
  -1  -2  11      316.60      302.09      4.56 o
   0  -2  11       40.91       35.76      1.46 o
   1  -2  11     1609.12     1564.22     16.76 o
   2  -2  11      147.05      126.36      3.25 o
   3  -2  11      300.63      303.36      5.75 o
   4  -2  11        0.83       -0.50      1.00 o
   5  -2  11      143.06      134.70      3.94 o
   6  -2  11       25.25       18.78      1.91 o
   7  -2  11       41.93       49.75      5.91 o
   8  -2  11        5.08        4.30      2.64 o
   9  -2  11        4.32        5.41      3.14 o
  10  -2  11        0.10        1.34      2.94 o
 -10  -1  11        2.01       -0.42      4.16 o
  -9  -1  11        0.41       -1.23      2.46 o
  -8  -1  11       35.56       34.46      3.58 o
  -7  -1  11       23.83       23.57      2.92 o
  -6  -1  11       27.47       25.32      2.85 o
  -5  -1  11       31.48       32.62      2.53 o
  -4  -1  11        3.26        1.35      0.87 o
  -3  -1  11        0.91        2.19      0.74 o
  -2  -1  11       21.46       15.76      1.24 o
  -1  -1  11      274.18      278.78      5.09 o
   0  -1  11       19.15       20.06      0.99 o
   1  -1  11      391.70      373.10      4.67 o
   2  -1  11       15.88       11.86      1.14 o
   3  -1  11      193.88      173.64      4.09 o
   4  -1  11       15.66       14.45      1.63 o
   5  -1  11       40.71       32.51      2.32 o
   6  -1  11        0.74       -0.56      1.11 o
   7  -1  11        3.98        1.12      1.73 o
   8  -1  11        6.07        8.73      3.10 o
   9  -1  11        6.65        7.28      3.73 o
  10  -1  11        0.01        2.58      4.59 o
 -10   0  11        1.32        0.86      3.04 o
  -9   0  11        3.33        4.32      2.47 o
  -8   0  11       13.08       12.36      3.93 o
  -7   0  11        2.72       -0.92      1.83 o
  -6   0  11       53.20       55.58      3.80 o
  -5   0  11        1.37       -0.67      1.49 o
  -4   0  11       19.37       18.42      1.86 o
  -3   0  11        0.02       -0.01      0.57 o
  -2   0  11      436.02      440.09      5.80 o
  -1   0  11       61.34       55.02      1.97 o
   0   0  11       10.64       10.72      0.91 o
   1   0  11      102.99       88.78      2.02 o
   2   0  11      777.28      774.02      8.84 o
   3   0  11       46.90       41.09      2.13 o
   4   0  11        0.14       -0.38      0.77 o
   5   0  11       29.68       24.95      1.82 o
   6   0  11       47.47       51.88      2.60 o
   7   0  11       22.35       20.13      3.87 o
   8   0  11       76.86       88.24      6.68 o
   9   0  11        7.46        1.58      3.58 o
  10   0  11        7.44       13.53      5.31 o
 -10   1  11        2.54        3.01      3.04 o
  -9   1  11        2.45        0.73      2.11 o
  -8   1  11        2.82        0.56      1.97 o
  -7   1  11       15.72       13.92      2.54 o
  -6   1  11        0.88        1.82      1.76 o
  -5   1  11       42.61       41.78      3.20 o
  -4   1  11       94.25       91.23      3.80 o
  -3   1  11       27.46       25.69      1.92 o
  -2   1  11      161.54      160.35      4.91 o
  -1   1  11      142.08      133.04      2.88 o
   0   1  11      148.49      141.87      2.10 o
   1   1  11      545.47      556.61      6.68 o
   2   1  11      143.32      147.17      2.93 o
   3   1  11       85.09       61.70      2.18 o
   4   1  11      130.84      131.27      3.81 o
   5   1  11       19.90       18.32      1.71 o
   6   1  11        0.33       -0.18      1.16 o
   7   1  11        1.23       -0.52      1.75 o
   8   1  11        0.05       -1.43      3.73 o
   9   1  11        2.45        2.01      4.30 o
  10   1  11        0.43       -1.31      2.61 o
 -10   2  11        1.37        4.41      3.14 o
  -9   2  11        7.08       10.39      2.64 o
  -8   2  11        1.50       -0.27      1.97 o
  -7   2  11        3.41        0.91      1.76 o
  -6   2  11        2.77        5.97      1.93 o
  -5   2  11       85.95       99.04      4.24 o
  -4   2  11      124.89      108.47      6.68 o
  -3   2  11      117.14      121.16      3.97 o
  -2   2  11       88.00       89.04      3.64 o
  -1   2  11       20.59       21.09      1.20 o
   0   2  11      574.91      609.89      6.96 o
   1   2  11      381.41      396.93      5.27 o
   2   2  11      116.56      119.15      2.66 o
   3   2  11       68.27       69.98      2.30 o
   4   2  11        9.77        8.98      1.38 o
   5   2  11        0.00       -0.48      0.95 o
   6   2  11       24.77       23.37      2.09 o
   7   2  11        9.21       17.45      3.17 o
   8   2  11       21.59       27.15      4.12 o
   9   2  11        0.01       -2.01      4.02 o
  10   2  11        5.78        8.03      5.45 o
 -10   3  11        6.91        8.60      4.59 o
  -9   3  11        1.58       -1.10      2.19 o
  -8   3  11        7.73       11.24      2.57 o
  -7   3  11        5.77        7.38      2.20 o
  -6   3  11       26.24       26.34      2.97 o
  -5   3  11       63.70       70.25      4.01 o
  -4   3  11      204.45      196.03      5.55 o
  -3   3  11       94.52       97.87      3.79 o
  -2   3  11       54.33       51.46      3.15 o
  -1   3  11       46.70       42.74      1.92 o
   0   3  11      695.94      635.80      7.92 o
   1   3  11       11.67       13.68      1.23 o
   2   3  11      301.92      287.60      5.05 o
   3   3  11       42.95       48.16      2.42 o
   4   3  11      168.84      173.78      4.20 o
   5   3  11       22.84       15.96      1.74 o
   6   3  11        0.69        5.92      1.46 o
   7   3  11        6.18        7.30      2.69 o
   8   3  11       23.91       37.57      4.69 o
   9   3  11        5.65        5.27      3.23 o
  10   3  11        3.79        6.02      4.88 o
  -9   4  11        0.01        5.46      2.94 o
  -8   4  11        0.52       -0.27      2.01 o
  -7   4  11        8.65       10.46      2.40 o
  -6   4  11        0.94        1.88      1.76 o
  -5   4  11        7.88       13.90      2.20 o
  -4   4  11       24.29       21.29      1.62 o
  -3   4  11        2.06        3.82      0.70 o
  -2   4  11       66.86       71.95      1.97 o
  -1   4  11       23.81       27.29      1.72 o
   0   4  11      527.55      503.11      7.43 o
   1   4  11     1175.71     1169.16     13.30 o
   2   4  11      181.11      188.73      3.80 o
   3   4  11      207.06      191.31      4.30 o
   4   4  11       19.85       15.82      1.68 o
   5   4  11       46.46       45.74      2.68 o
   6   4  11       13.87       10.28      1.61 o
   7   4  11        8.87       11.47      2.94 o
   8   4  11        6.78       13.61      3.43 o
   9   4  11        0.37        1.03      3.02 o
  10   4  11        2.25        0.29      5.16 o
  -9   5  11       12.96       13.61      2.13 o
  -8   5  11        0.21        0.79      1.41 o
  -7   5  11       56.34       52.11      3.00 o
  -6   5  11        0.35        2.70      1.92 o
  -5   5  11      102.36      106.11      3.66 o
  -4   5  11        7.96        5.91      1.54 o
  -3   5  11      174.57      194.66      3.75 o
  -2   5  11        0.98       -0.35      0.69 o
  -1   5  11      144.68      143.03      3.32 o
   0   5  11       93.15       88.36      3.56 o
   1   5  11      655.87      656.62      8.54 o
   2   5  11      546.95      513.64      8.99 o
   3   5  11       66.85       79.73      3.85 o
   4   5  11        0.30        1.00      1.13 o
   5   5  11       22.50       24.85      2.15 o
   6   5  11        8.13        8.84      1.82 o
   7   5  11       11.18       16.67      3.43 o
   8   5  11       19.48       26.26      4.33 o
   9   5  11        0.05        6.11      3.10 o
  -9   6  11        0.02        5.45      4.30 o
  -8   6  11       19.21       21.27      2.78 o
  -7   6  11       20.59       14.97      2.24 o
  -6   6  11        9.50       10.92      1.83 o
  -5   6  11        0.32       -0.56      1.13 o
  -4   6  11       76.24       75.54      3.98 o
  -3   6  11      578.30      555.59     10.38 o
  -2   6  11        1.23        2.69      1.45 o
  -1   6  11        1.72        2.23      1.05 o
   0   6  11        3.05        1.86      1.24 o
   1   6  11       53.38       50.07      2.88 o
   2   6  11      368.51      355.43      7.19 o
   3   6  11       42.12       31.19      2.46 o
   4   6  11       79.78       83.20      4.63 o
   5   6  11       52.94       55.48      3.39 o
   6   6  11        1.56        0.10      1.64 o
   7   6  11        5.26        4.08      2.69 o
   8   6  11        2.01        2.86      2.94 o
   9   6  11        3.20        7.46      3.63 o
  -9   7  11        0.65        2.58      4.30 o
  -8   7  11        4.64        4.16      1.83 o
  -7   7  11       30.54       34.49      3.12 o
  -6   7  11       71.14       57.96      3.54 o
  -5   7  11       29.12       30.16      3.08 o
  -4   7  11       21.69       24.09      2.81 o
  -3   7  11        0.90        5.75      1.89 o
  -2   7  11       84.16       86.59      3.64 o
  -1   7  11        9.99       14.15      1.90 o
   0   7  11       95.62       94.09      3.87 o
   1   7  11       29.43       26.35      2.62 o
   2   7  11       16.05       12.55      2.14 o
   3   7  11       86.24       82.42      4.52 o
   4   7  11      281.48      281.78      7.72 o
   5   7  11        1.69        3.22      1.81 o
   6   7  11        2.34        5.66      1.98 o
   7   7  11       29.84       25.94      6.17 o
   8   7  11        0.04        0.14      2.82 o
   9   7  11        2.24        3.44      4.88 o
  -9   8  11       15.98       16.63      5.45 o
  -8   8  11        3.95        2.87      2.82 o
  -7   8  11       42.26       42.04      3.49 o
  -6   8  11        0.18       -0.12      1.67 o
  -5   8  11       96.25       96.37      5.34 o
  -4   8  11       48.33       45.45      3.98 o
  -3   8  11        1.21       -0.55      1.10 o
  -2   8  11       99.67      110.81      7.95 o
  -1   8  11       68.14       60.44      3.65 o
   0   8  11       23.80       27.44      4.58 o
   1   8  11        0.69        2.79      1.56 o
   2   8  11        4.64        5.10      3.87 o
   3   8  11       11.55       14.26      2.32 o
   4   8  11        2.85        1.20      1.68 o
   5   8  11       13.56       12.15      2.42 o
   6   8  11        6.02        4.00      2.33 o
   7   8  11        3.89       12.62      3.17 o
   8   8  11       11.48       10.91      7.03 o
   9   8  11        0.47        3.73      5.45 o
  -8   9  11        2.55        3.35      3.10 o
  -7   9  11        1.99       -0.89      1.77 o
  -6   9  11        0.88       -0.44      1.95 o
  -5   9  11        0.39        0.93      1.95 o
  -4   9  11        7.90        9.06      2.39 o
  -3   9  11       15.72       12.88      2.43 o
  -2   9  11       33.68       25.54      4.80 o
  -1   9  11       57.72       54.80      3.68 o
   0   9  11       60.21       61.44      3.89 o
   1   9  11        6.24        9.72      2.09 o
   2   9  11       97.99       87.74      4.73 o
   3   9  11       49.85       55.42      3.97 o
   4   9  11      107.22       88.61      5.08 o
   5   9  11        0.00        0.83      2.20 o
   6   9  11       19.65       16.77      3.34 o
   7   9  11        3.45       -1.12      2.23 o
   8   9  11        8.36       12.05      5.45 o
  -8  10  11       10.17       20.65      6.02 o
  -7  10  11        0.02       -1.26      2.53 o
  -6  10  11       44.60       36.20      7.74 o
  -5  10  11        2.81        0.96      2.58 o
  -4  10  11       21.06       25.65      4.30 o
  -3  10  11       41.13       32.87      3.79 o
  -2  10  11       91.53       90.65      4.40 o
  -1  10  11       44.96       40.63      3.90 o
   0  10  11      133.42      124.27      6.17 o
   1  10  11      196.40      199.72      6.51 o
   2  10  11       73.43       64.82      4.46 o
   3  10  11       12.93       11.72      3.30 o
   4  10  11      131.51      150.61      5.96 o
   5  10  11        0.87        0.13      2.20 o
   6  10  11        5.13        3.92      2.54 o
   7  10  11        5.11        7.46      3.44 o
  -7  11  11        0.13       -0.57      3.44 o
  -6  11  11        3.06        3.73      2.39 o
  -5  11  11        0.74       -1.08      2.15 o
  -4  11  11       13.86       14.78      3.10 o
  -3  11  11       33.63       34.30      4.07 o
  -2  11  11       35.47       30.73      3.09 o
  -1  11  11       37.64       40.34      3.45 o
   0  11  11        3.04        1.86      2.06 o
   1  11  11        5.19        6.95      2.55 o
   2  11  11        2.47        1.71      1.90 o
   3  11  11       59.37       64.56      4.58 o
   4  11  11        0.83       -0.83      2.20 o
   5  11  11        4.28        1.12      2.53 o
   6  11  11        0.35        0.86      4.02 o
   7  11  11        1.23        4.16      2.84 o
  -6  12  11       20.64       36.14      7.17 o
  -5  12  11       18.62       15.17      3.58 o
  -4  12  11        2.79        3.51      2.48 o
  -3  12  11       97.98       91.75      6.06 o
  -2  12  11        9.20       13.23      2.40 o
  -1  12  11        4.70        4.63      2.07 o
   0  12  11       38.68       30.65      3.30 o
   1  12  11        2.53        1.70      1.87 o
   2  12  11        6.73       13.25      2.58 o
   3  12  11        0.03       -0.84      1.68 o
   4  12  11       43.78       44.25      4.97 o
   5  12  11        0.02        3.58      2.84 o
   6  12  11       16.97       14.26      8.60 o
   7  12  11        3.86        4.59      4.59 o
  -6  13  11        2.58       12.33      5.74 o
  -5  13  11        8.17        9.72      5.31 o
  -4  13  11        2.37        0.46      2.48 o
  -3  13  11       57.68       54.62      5.35 o
  -2  13  11       38.47       40.55      4.23 o
  -1  13  11        8.99        6.35      2.31 o
   0  13  11       36.97       35.62      4.38 o
   1  13  11       17.51       24.81      3.41 o
   2  13  11        2.20        5.46      2.31 o
   3  13  11       30.93       30.57      4.36 o
   4  13  11        0.97        1.58      2.64 o
   5  13  11        4.90        1.12      2.82 o
   6  13  11        4.42        9.23      3.43 o
  -5  14  11       10.05        6.88      4.88 o
  -4  14  11        4.70        3.65      2.75 o
  -3  14  11       75.93       80.66      6.61 o
  -2  14  11        0.36        1.46      2.13 o
  -1  14  11       16.33       22.55      3.49 o
   0  14  11       15.96       14.90      2.81 o
   1  14  11       18.94       15.75      2.87 o
   2  14  11        0.47        1.99      2.73 o
   3  14  11       18.71       27.18      9.03 o
   4  14  11        0.61       -0.89      4.16 o
   5  14  11        0.01       -0.22     11.04 o
   6  14  11        0.48       -1.58      3.15 o
  -4  15  11        3.87        7.46      5.16 o
  -3  15  11       22.84       25.13     11.19 o
  -2  15  11        0.16       -0.63      2.23 o
  -1  15  11        0.34        0.33      2.14 o
   0  15  11        1.54        3.19      2.29 o
   1  15  11        5.90       10.74      5.16 o
   2  15  11        0.96        4.11      2.94 o
   3  15  11        9.89       12.60      3.75 o
   4  15  11       10.72       14.37      3.95 o
   5  15  11        0.55        4.30      4.02 o
  -2  16  11        3.70       -0.57      4.02 o
  -1  16  11        0.60        0.81      2.31 o
   0  16  11       20.31       14.17      3.79 o
   1  16  11       11.89        9.23      3.63 o
   2  16  11       21.55       27.90      4.65 o
   3  16  11       11.60        6.88      3.45 o
   4  16  11        3.36        6.60      4.88 o
  -1  17  11        0.71        0.29      4.30 o
   0  17  11       21.10       22.08      5.74 o
   1  17  11        1.98       -1.86      3.73 o
  -2 -14  12       20.21       26.09      2.90 o
  -1 -14  12        3.33        5.49      2.03 o
   0 -14  12        3.27        3.65      1.91 o
   1 -14  12        4.31        2.73      1.94 o
   2 -14  12        2.38        0.80      1.89 o
  -4 -13  12        2.49        3.24      2.04 o
  -3 -13  12        2.52        2.39      1.97 o
  -2 -13  12        5.46        3.21      1.97 o
  -1 -13  12        5.18        4.86      1.97 o
   0 -13  12       18.70       14.97      2.40 o
   1 -13  12        2.66        3.33      1.96 o
   2 -13  12       35.11       31.74      3.01 o
   3 -13  12        0.84        3.60      2.02 o
   4 -13  12       19.63       25.87      3.85 o
  -5 -12  12       18.34       23.08      3.28 o
  -4 -12  12        3.84        4.26      2.59 o
  -3 -12  12       41.75       44.27      3.43 o
  -2 -12  12        0.05        0.67      1.25 o
  -1 -12  12       50.56       54.04      4.04 o
   0 -12  12        3.47        1.57      1.43 o
   1 -12  12       23.81       32.89      2.53 o
   2 -12  12       13.94       16.27      2.06 o
   3 -12  12        0.06        2.20      1.89 o
   4 -12  12        0.85        1.24      2.48 o
   5 -12  12        0.42       -1.18      2.36 o
  -6 -11  12        4.23        7.80      2.56 o
  -5 -11  12       19.16       15.48      2.85 o
  -4 -11  12        9.27       10.17      2.31 o
  -3 -11  12       25.52       32.06      2.97 o
  -2 -11  12       10.02       11.92      1.50 o
  -1 -11  12       17.53       14.98      2.17 o
   0 -11  12        2.71        0.99      1.48 o
   1 -11  12       28.92       26.04      2.25 o
   2 -11  12       41.36       49.27      3.36 o
   3 -11  12        6.64        4.36      1.72 o
   4 -11  12       32.95       36.45      3.40 o
   5 -11  12        4.56       -1.21      2.42 o
   6 -11  12        0.04       -2.15      4.30 o
  -6 -10  12       42.63       42.17      7.57 o
  -5 -10  12        2.38        0.20      2.59 o
  -4 -10  12       70.73       71.65      4.11 o
  -3 -10  12        1.87        0.83      1.64 o
  -2 -10  12        1.67        0.16      0.90 o
  -1 -10  12       22.96       28.69      2.05 o
   0 -10  12       49.96       51.35      2.72 o
   1 -10  12       94.39      106.56      3.67 o
   2 -10  12        5.17        5.90      1.45 o
   3 -10  12        6.89        8.26      1.80 o
   4 -10  12       17.82       14.99      2.44 o
   5 -10  12        5.49        4.48      2.12 o
   6 -10  12       24.22       16.93      4.06 o
  -7  -9  12        6.55        9.37      2.77 o
  -6  -9  12        0.19        3.48      2.52 o
  -5  -9  12        0.94        4.19      2.12 o
  -4  -9  12        0.03       -0.59      1.62 o
  -3  -9  12        8.07        8.89      1.93 o
  -2  -9  12        1.17       -0.07      1.35 o
  -1  -9  12        4.31        4.08      1.09 o
   0  -9  12        0.35        0.84      1.05 o
   1  -9  12       18.56       16.26      1.74 o
   2  -9  12       31.62       30.81      2.19 o
   3  -9  12        4.07        4.23      1.58 o
   4  -9  12       10.30       12.05      2.21 o
   5  -9  12        3.47       -0.41      1.78 o
   6  -9  12        5.75        4.64      2.35 o
   7  -9  12        1.67        3.55      3.34 o
  -7  -8  12       33.31       38.48      3.61 o
  -6  -8  12       11.05        7.67      2.68 o
  -5  -8  12      152.98      155.12      8.44 o
  -4  -8  12       34.12       29.55      2.75 o
  -3  -8  12      107.10      112.83      4.35 o
  -2  -8  12       30.78       33.21      2.60 o
  -1  -8  12       51.71       47.02      2.09 o
   0  -8  12        0.92        0.12      1.05 o
   1  -8  12       51.07       49.41      2.53 o
   2  -8  12        1.77        1.20      1.30 o
   3  -8  12        1.54       -0.32      1.25 o
   4  -8  12       17.93       15.50      2.19 o
   5  -8  12        0.38       -0.31      1.63 o
   6  -8  12        4.11        2.63      2.51 o
   7  -8  12        0.04       -0.19      2.15 o
  -8  -7  12        1.51        2.77      2.61 o
  -7  -7  12        0.47       -0.97      1.93 o
  -6  -7  12        1.34        1.08      2.15 o
  -5  -7  12        7.49        7.33      2.37 o
  -4  -7  12        0.03       -0.61      1.22 o
  -3  -7  12        2.25        1.99      1.42 o
  -2  -7  12        4.24        2.17      1.38 o
  -1  -7  12       49.26       57.96      2.96 o
   0  -7  12        2.19        2.17      0.99 o
   1  -7  12        3.25        1.42      1.06 o
   2  -7  12        0.29        2.50      1.22 o
   3  -7  12        3.59        2.01      1.50 o
   4  -7  12        2.11        1.69      1.59 o
   5  -7  12        0.65       -0.45      1.54 o
   6  -7  12        3.47        0.77      2.07 o
   7  -7  12        0.00       -0.98      1.95 o
   8  -7  12        4.56        3.33      3.10 o
  -8  -6  12        4.14        5.63      2.69 o
  -7  -6  12        9.65        9.73      2.91 o
  -6  -6  12        9.43       11.25      2.26 o
  -5  -6  12       64.52       67.25      4.74 o
  -4  -6  12       21.89       22.12      2.25 o
  -3  -6  12       64.42       70.30      3.50 o
  -2  -6  12        0.01       -0.52      1.04 o
  -1  -6  12       63.19       63.98      2.97 o
   0  -6  12       27.46       21.27      1.52 o
   1  -6  12      186.36      193.89      4.25 o
   2  -6  12       18.65       15.15      1.78 o
   3  -6  12       84.00       88.70      3.98 o
   4  -6  12        1.47        0.41      1.57 o
   5  -6  12       20.43       20.20      2.38 o
   6  -6  12        8.93        4.48      2.59 o
   7  -6  12       17.89       15.69      4.08 o
   8  -6  12        6.82        6.87      6.74 o
  -8  -5  12        1.97        2.43      2.74 o
  -7  -5  12       45.83       41.96      4.18 o
  -6  -5  12        0.02        0.90      1.67 o
  -5  -5  12      118.96      103.08      5.20 o
  -4  -5  12        1.89        2.10      1.43 o
  -3  -5  12        0.68        0.74      1.14 o
  -2  -5  12       59.21       54.17      3.23 o
  -1  -5  12        9.77        8.29      1.42 o
   0  -5  12        0.28       -0.03      0.78 o
   1  -5  12        0.07        0.24      1.75 o
   2  -5  12       13.10       14.97      1.70 o
   3  -5  12       12.55       15.45      1.98 o
   4  -5  12       82.31       89.45      4.26 o
   5  -5  12       11.19        5.80      1.99 o
   6  -5  12        0.83       -0.67      1.34 o
   7  -5  12        1.76        1.91      2.15 o
   8  -5  12        0.89       -0.69      3.58 o
   9  -5  12        0.27        3.83      6.74 o
  -9  -4  12        5.95        0.54      2.94 o
  -8  -4  12        2.13        4.03      2.94 o
  -7  -4  12        7.67        5.48      3.18 o
  -6  -4  12       27.86       27.79      3.35 o
  -5  -4  12       54.19       59.65      3.56 o
  -4  -4  12       54.83       60.06      3.25 o
  -3  -4  12        6.48        7.43      1.34 o
  -2  -4  12        0.17        1.00      1.33 o
  -1  -4  12       16.26       17.00      1.62 o
   0  -4  12      323.81      327.51      5.19 o
   1  -4  12       11.01       11.50      1.39 o
   2  -4  12       16.43       19.42      2.02 o
   3  -4  12        0.99       -0.06      1.19 o
   4  -4  12       75.40       70.79      3.78 o
   5  -4  12       21.25       22.38      2.19 o
   6  -4  12       29.56       32.94      2.62 o
   7  -4  12        0.46       -0.78      1.88 o
   8  -4  12        6.93       17.34      3.84 o
   9  -4  12        0.90       -1.34      2.69 o
  -9  -3  12        6.04        5.10      3.30 o
  -8  -3  12       37.98       32.89      3.80 o
  -7  -3  12       15.47       14.51      2.61 o
  -6  -3  12        0.21        1.24      1.60 o
  -5  -3  12      161.57      157.98      4.50 o
  -4  -3  12       10.44       14.61      1.71 o
  -3  -3  12       10.54       15.64      1.58 o
  -2  -3  12      123.25      116.26      4.15 o
  -1  -3  12      202.77      215.40      5.94 o
   0  -3  12      160.41      155.24      3.12 o
   1  -3  12       21.08       19.09      1.70 o
   2  -3  12      283.36      275.10      5.40 o
   3  -3  12        0.10        1.89      1.28 o
   4  -3  12        7.40        6.67      1.68 o
   5  -3  12       16.92       18.20      3.57 o
   6  -3  12       24.39       23.54      3.04 o
   7  -3  12        0.32       -0.31      1.87 o
   8  -3  12        3.12       -0.07      2.53 o
   9  -3  12        0.21       -0.88      2.73 o
  -9  -2  12        0.15        2.59      2.94 o
  -8  -2  12        8.15       12.02      2.90 o
  -7  -2  12        0.06        0.26      3.25 o
  -6  -2  12       16.51       15.70      2.54 o
  -5  -2  12       32.93       40.14      2.63 o
  -4  -2  12        0.34       -0.44      0.94 o
  -3  -2  12       33.07       33.67      1.86 o
  -2  -2  12       19.65       21.07      2.12 o
  -1  -2  12       51.87       47.13      2.52 o
   0  -2  12        3.15        1.78      1.09 o
   1  -2  12      107.28      113.07      2.70 o
   2  -2  12      219.30      193.28      5.38 o
   3  -2  12       44.30       49.35      2.64 o
   4  -2  12        0.08       -0.54      1.09 o
   5  -2  12       78.38       70.36      3.38 o
   6  -2  12        0.84        4.51      1.50 o
   7  -2  12       10.26        8.29      2.38 o
   8  -2  12        0.00        2.05      2.75 o
   9  -2  12        7.03        7.17      3.44 o
  -9  -1  12       15.94       14.27      3.14 o
  -8  -1  12       14.65       17.94      3.07 o
  -7  -1  12       50.20       54.07      4.70 o
  -6  -1  12       12.47       10.35      2.19 o
  -5  -1  12      209.88      221.74     10.67 o
  -4  -1  12       20.49       20.57      2.26 o
  -3  -1  12       77.13       76.12      2.14 o
  -2  -1  12       74.46       75.38      2.90 o
  -1  -1  12     1283.32     1301.52     14.59 o
   0  -1  12      121.17      106.39      2.14 o
   1  -1  12        3.71        5.43      1.05 o
   2  -1  12      142.48      131.33      5.77 o
   3  -1  12       47.58       37.49      2.30 o
   4  -1  12       56.45       58.31      3.08 o
   5  -1  12        0.06        1.30      1.24 o
   6  -1  12       34.92       43.70      2.81 o
   7  -1  12        2.65        8.91      2.29 o
   8  -1  12       12.72        7.17      3.10 o
   9  -1  12        3.89        3.12      3.02 o
  -9   0  12        1.91        0.71      2.41 o
  -8   0  12       20.45       13.14      2.74 o
  -7   0  12        0.08        0.10      1.93 o
  -6   0  12       48.99       36.80      3.36 o
  -5   0  12        0.02        2.14      1.71 o
  -4   0  12       57.23       55.90      3.53 o
  -3   0  12       19.49       20.27      2.26 o
  -2   0  12      374.07      359.92      5.63 o
  -1   0  12       18.20       19.39      1.88 o
   0   0  12       81.31       84.59      1.58 o
   1   0  12       30.04       28.87      1.90 o
   2   0  12       25.76       20.88      1.56 o
   3   0  12       18.05       22.07      1.88 o
   4   0  12      380.84      327.57      5.69 o
   5   0  12       37.75       31.60      2.34 o
   6   0  12        8.86        8.25      1.59 o
   7   0  12        1.08        4.47      2.12 o
   8   0  12        6.14       11.57      5.16 o
   9   0  12        2.15       -0.53      2.54 o
  -9   1  12       14.12       13.76      3.07 o
  -8   1  12       11.73       11.59      2.69 o
  -7   1  12       25.16       19.54      2.87 o
  -6   1  12       10.34        7.59      2.09 o
  -5   1  12      101.35      106.07      4.46 o
  -4   1  12        3.57        6.88      1.76 o
  -3   1  12      306.66      320.37      7.44 o
  -2   1  12       21.84       23.44      2.41 o
  -1   1  12     1287.77     1343.53     14.79 o
   0   1  12       37.37       40.38      1.35 o
   1   1  12      435.87      460.97      5.97 o
   2   1  12        0.64        2.83      0.97 o
   3   1  12      257.38      230.09      4.46 o
   4   1  12       77.46       83.32      3.08 o
   5   1  12        2.00        2.33      1.14 o
   6   1  12        0.68       -0.50      1.01 o
   7   1  12        7.33        8.72      2.30 o
   8   1  12        7.86       10.22      3.23 o
   9   1  12       11.88       12.79      3.79 o
  -9   2  12       22.35       22.63      3.33 o
  -8   2  12        0.01        2.81      2.19 o
  -7   2  12       36.71       35.77      3.53 o
  -6   2  12        0.15        2.97      1.87 o
  -5   2  12        0.32       -0.74      1.47 o
  -4   2  12        0.78        4.16      2.03 o
  -3   2  12        9.93       13.65      2.19 o
  -2   2  12       63.88       62.35      3.58 o
  -1   2  12      133.17      121.83      5.39 o
   0   2  12      488.24      473.24      6.36 o
   1   2  12      103.42       86.12      2.35 o
   2   2  12        6.85        8.57      1.16 o
   3   2  12        6.06        4.74      1.14 o
   4   2  12       36.34       29.24      2.59 o
   5   2  12       34.23       29.31      2.09 o
   6   2  12        0.03        1.25      1.25 o
   7   2  12        0.10       -0.47      1.87 o
   8   2  12       10.05       15.73      3.65 o
   9   2  12        0.05       -1.86      3.73 o
  -9   3  12        2.63        3.58      3.02 o
  -8   3  12       14.40       18.35      3.03 o
  -7   3  12        0.47        1.08      3.23 o
  -6   3  12        1.51       -0.78      1.56 o
  -5   3  12       12.20       14.15      2.35 o
  -4   3  12        0.21        0.57      2.87 o
  -3   3  12       32.31       28.14      2.51 o
  -2   3  12        3.74        2.44      1.41 o
  -1   3  12        1.13        1.09      1.24 o
   0   3  12       18.03       18.46      1.31 o
   1   3  12      347.21      338.08      5.33 o
   2   3  12      135.21      138.76      3.30 o
   3   3  12       74.39       73.65      3.04 o
   4   3  12      223.42      219.58      5.00 o
   5   3  12       68.25       62.17      3.15 o
   6   3  12       15.62       16.91      1.97 o
   7   3  12        1.26       -0.07      4.88 o
   8   3  12       25.34       25.25      4.30 o
   9   3  12        0.19        3.61      3.23 o
  -9   4  12       36.03       29.25      6.31 o
  -8   4  12       18.28       23.43      3.24 o
  -7   4  12       43.48       52.42      4.08 o
  -6   4  12       39.95       33.79      3.18 o
  -5   4  12       14.85       16.92      2.45 o
  -4   4  12        4.05        6.88      3.73 o
  -3   4  12       88.19       79.02      2.62 o
  -2   4  12      113.75      114.76      2.59 o
  -1   4  12       24.83       21.76      1.46 o
   0   4  12      283.63      260.91      4.85 o
   1   4  12      114.04      110.86      3.27 o
   2   4  12      146.31      154.08      3.94 o
   3   4  12        2.37        3.07      1.45 o
   4   4  12       24.66       17.61      1.81 o
   5   4  12        6.49        6.63      1.53 o
   6   4  12       13.26       22.68      2.50 o
   7   4  12       12.78       19.01      5.88 o
   8   4  12        1.73        4.83      2.89 o
   9   4  12        0.71       -0.71      3.15 o
  -9   5  12        0.11       -2.01      4.02 o
  -8   5  12        0.07       -1.24      3.01 o
  -7   5  12        0.45        1.63      2.53 o
  -6   5  12        5.68        0.16      3.01 o
  -5   5  12        0.18        5.45      3.44 o
  -4   5  12        8.08        6.29      1.43 o
  -3   5  12      172.01      176.60      4.84 o
  -2   5  12       64.20       62.06      3.19 o
  -1   5  12       24.94       23.66      2.36 o
   0   5  12       29.67       24.71      2.19 o
   1   5  12       72.67       73.38      4.01 o
   2   5  12       45.63       39.71      2.32 o
   3   5  12        8.70        9.59      1.75 o
   4   5  12       40.67       31.95      2.33 o
   5   5  12        3.08        1.96      1.34 o
   6   5  12       20.65       17.51      2.26 o
   7   5  12       18.90       26.20      4.26 o
   8   5  12        5.57        7.74      3.38 o
   9   5  12        6.03       12.29      4.04 o
  -9   6  12        0.16        4.59      4.59 o
  -8   6  12       13.18       11.32      1.87 o
  -7   6  12        1.29        1.66      2.18 o
  -6   6  12       33.03       35.18      3.54 o
  -5   6  12        1.13        2.64      1.34 o
  -4   6  12        7.23        7.81      1.73 o
  -3   6  12        0.15        0.22      1.15 o
  -2   6  12       25.54       28.76      2.75 o
  -1   6  12       59.74       51.23      3.85 o
   0   6  12      188.22      175.99      4.65 o
   1   6  12       37.27       40.31      2.66 o
   2   6  12      176.95      187.90      5.26 o
   3   6  12       38.34       44.62      2.93 o
   4   6  12       38.95       47.01      3.11 o
   5   6  12       22.85       29.51      4.93 o
   6   6  12        2.10        2.89      1.71 o
   7   6  12        0.12        2.12      2.82 o
   8   6  12       29.11       34.44      4.85 o
   9   6  12        0.43       -2.15      4.30 o
  -8   7  12       13.81       20.19      2.41 o
  -7   7  12       16.94       16.54      3.20 o
  -6   7  12       26.24       31.41      3.21 o
  -5   7  12       11.66        9.70      4.02 o
  -4   7  12       47.37       44.49      3.60 o
  -3   7  12       73.62       69.84      3.52 o
  -2   7  12       76.88       77.19      4.27 o
  -1   7  12        0.12        1.91      1.35 o
   0   7  12        4.23        6.22      2.39 o
   1   7  12      110.74      106.94      4.45 o
   2   7  12       41.67       33.52      3.02 o
   3   7  12       21.56       20.57      2.66 o
   4   7  12        0.00        2.42      1.99 o
   5   7  12       10.86        4.40      2.07 o
   6   7  12        0.18        0.68      2.12 o
   7   7  12       13.76       13.78      3.75 o
   8   7  12        0.21        2.70      3.34 o
   9   7  12        1.99        2.01      5.16 o
  -8   8  12        0.09        3.60      3.14 o
  -7   8  12       23.83       22.78      3.13 o
  -6   8  12        2.76        1.97      2.72 o
  -5   8  12      100.31       89.49      4.91 o
  -4   8  12        3.89        3.40      1.95 o
  -3   8  12       47.39       38.05      3.55 o
  -2   8  12       28.65       23.05      3.07 o
  -1   8  12        9.73       11.11      1.98 o
   0   8  12        0.00        1.00      1.27 o
   1   8  12       25.15       24.65      2.69 o
   2   8  12        4.86        1.80      1.61 o
   3   8  12      114.67      110.84      4.86 o
   4   8  12        7.61        6.85      2.58 o
   5   8  12       41.95       42.63      3.79 o
   6   8  12        7.37        4.59      2.53 o
   7   8  12       34.27       53.02      5.26 o
   8   8  12       15.56        9.75      5.16 o
  -7   9  12        0.13       -0.87      1.73 o
  -6   9  12       23.76       23.80      3.39 o
  -5   9  12       31.64       37.76      3.98 o
  -4   9  12        3.23        4.53      1.91 o
  -3   9  12       37.30       35.91      3.65 o
  -2   9  12       71.45       63.52      3.87 o
  -1   9  12       20.09       24.66      2.68 o
   0   9  12       11.39        7.59      1.90 o
   1   9  12      140.69      154.02      5.51 o
   2   9  12        5.96        6.31      2.10 o
   3   9  12       17.35       11.74      2.36 o
   4   9  12        0.08       -0.80      1.59 o
   5   9  12       39.71       40.90      3.88 o
   6   9  12        0.07        2.13      2.53 o
   7   9  12        1.22        2.09      2.87 o
  -7  10  12        9.26       12.33      5.16 o
  -6  10  12       12.02       17.79      3.13 o
  -5  10  12        8.78        3.56      2.33 o
  -4  10  12       19.63       20.03      3.29 o
  -3  10  12        1.17        3.92      2.12 o
  -2  10  12        3.49        2.78      1.66 o
  -1  10  12        7.55        9.79      2.07 o
   0  10  12      102.38       96.62      4.77 o
   1  10  12        3.93        4.21      1.91 o
   2  10  12       70.53       70.64      7.96 o
   3  10  12        3.26        4.40      1.99 o
   4  10  12       69.69       69.89      4.74 o
   5  10  12        0.12       -0.14      2.23 o
   6  10  12        1.04        1.57      2.53 o
   7  10  12       10.78       11.99      3.43 o
  -6  11  12        8.50        6.60      4.88 o
  -5  11  12       27.72       31.37      3.98 o
  -4  11  12       18.97       21.47      8.17 o
  -3  11  12        9.97       11.36      2.75 o
  -2  11  12        7.77        7.92      2.05 o
  -1  11  12        3.02        1.08      2.11 o
   0  11  12        4.73        9.01      2.87 o
   1  11  12       70.17       62.90      4.43 o
   2  11  12       21.06       17.90      2.74 o
   3  11  12        8.52       10.50      2.42 o
   4  11  12        2.95        4.10      2.12 o
   5  11  12       19.96       17.93      4.88 o
   6  11  12        0.00       -1.15      2.29 o
   7  11  12        5.76       13.77      5.16 o
  -6  12  12        3.69        0.29      4.30 o
  -5  12  12        0.10        2.98      2.43 o
  -4  12  12       26.14       22.90      3.82 o
  -3  12  12        8.14        6.45      7.03 o
  -2  12  12       11.56       14.96      2.56 o
  -1  12  12        0.50        0.18      1.81 o
   0  12  12       61.28       78.49      5.00 o
   1  12  12        5.63        5.23      2.09 o
   2  12  12       55.82       54.95      4.36 o
   3  12  12       10.22        7.74      2.84 o
   4  12  12       31.28       35.06      4.66 o
   5  12  12        5.06        3.99      2.94 o
   6  12  12        4.79       -0.51      2.69 o
   7  12  12        0.18       -1.72      3.44 o
  -5  13  12        1.06       -0.86      4.59 o
  -4  13  12       11.09        8.85      3.02 o
  -3  13  12        0.56        0.18      2.54 o
  -2  13  12       77.83       62.15      4.51 o
  -1  13  12        4.87        8.32      2.52 o
   0  13  12       26.64       29.98      3.48 o
   1  13  12        9.23       12.72      2.70 o
   2  13  12        1.23       -0.26      2.07 o
   3  13  12        1.72        0.20      2.61 o
   4  13  12        0.67        2.29      4.02 o
   5  13  12        0.97        0.49      5.16 o
   6  13  12        1.41        7.74      4.30 o
  -5  14  12        0.21       -2.01      4.02 o
  -4  14  12        6.77       11.76      5.74 o
  -3  14  12        8.48        8.22      3.02 o
  -2  14  12       12.49       12.55      2.84 o
  -1  14  12        0.57        4.94      2.41 o
   0  14  12       13.80       14.13      2.95 o
   1  14  12        0.00       -1.04      2.08 o
   2  14  12        5.63        3.27      2.41 o
   3  14  12        3.81        1.24      2.82 o
   4  14  12       11.32       16.72      5.31 o
   5  14  12        2.20        2.87      4.02 o
  -3  15  12        2.84       -2.15      4.30 o
  -2  15  12       20.65       24.65      4.48 o
  -1  15  12       11.06       26.82      3.59 o
   0  15  12       18.56       16.68      3.66 o
   1  15  12       29.33       38.22      6.37 o
   2  15  12       17.10       18.42      4.30 o
   3  15  12       23.20       32.46      4.94 o
   4  15  12        8.76       15.49      5.74 o
  -2  16  12        8.30       11.62      3.71 o
  -1  16  12        2.07        3.73      3.24 o
   0  16  12        0.34        6.28      3.23 o
   1  16  12        9.93       11.69      3.75 o
   2  16  12        0.31       -0.65      2.94 o
   3  16  12        8.45        8.03      5.16 o
  -2 -13  13        0.94       -0.29      1.82 o
  -1 -13  13        1.14        1.61      1.80 o
   0 -13  13        5.05        4.86      1.95 o
   1 -13  13        0.95       -0.99      1.98 o
   2 -13  13       11.25       11.15      2.29 o
  -4 -12  13        0.11       -0.26      1.98 o
  -3 -12  13        0.21        0.03      1.86 o
  -2 -12  13        3.66        5.39      1.98 o
  -1 -12  13       37.40       32.47      3.28 o
   0 -12  13       31.41       25.11      2.80 o
   1 -12  13        2.34        2.37      1.90 o
   2 -12  13        6.42        5.57      2.35 o
   3 -12  13       20.93       26.82      3.88 o
   4 -12  13        0.08        0.36      2.55 o
  -5 -11  13        2.34       -0.99      1.97 o
  -4 -11  13        2.31        5.52      2.65 o
  -3 -11  13       36.01       38.81      3.24 o
  -2 -11  13       49.51       53.74      3.68 o
  -1 -11  13        6.55        4.85      1.64 o
   0 -11  13       18.91       19.51      1.96 o
   1 -11  13        9.86       11.91      1.84 o
   2 -11  13       13.10       14.06      2.12 o
   3 -11  13        0.01       -1.08      2.25 o
   4 -11  13        0.00        1.77      2.51 o
   5 -11  13        4.01        0.45      2.47 o
  -6 -10  13        0.61        0.79      2.30 o
  -5 -10  13        1.64        2.14      2.15 o
  -4 -10  13        3.21        0.57      1.80 o
  -3 -10  13        3.17        4.03      1.86 o
  -2 -10  13        8.26       10.32      2.12 o
  -1 -10  13        1.09       -0.03      1.03 o
   0 -10  13       31.23       33.54      2.29 o
   1 -10  13        3.46        2.17      1.36 o
   2 -10  13       35.23       36.34      4.59 o
   3 -10  13       32.49       34.85      2.80 o
   4 -10  13        8.30        8.52      2.17 o
   5 -10  13       12.18       12.14      3.69 o
   6 -10  13        3.89       -1.58      3.15 o
  -6  -9  13       21.56       24.11      3.20 o
  -5  -9  13       41.62       42.26      3.79 o
  -4  -9  13       59.32       70.75      4.15 o
  -3  -9  13       17.05       16.37      2.24 o
  -2  -9  13        8.72        8.59      1.87 o
  -1  -9  13       33.81       36.35      2.96 o
   0  -9  13        0.65        0.98      1.13 o
   1  -9  13       21.65       25.54      2.25 o
   2  -9  13       11.12       14.88      1.97 o
   3  -9  13        0.05       -0.71      1.42 o
   4  -9  13        7.49        0.62      1.71 o
   5  -9  13        0.75       -0.48      1.82 o
   6  -9  13        3.27        3.46      3.30 o
  -7  -8  13        3.70        6.59      2.35 o
  -6  -8  13        0.29        3.96      2.58 o
  -5  -8  13       34.68       41.94      3.68 o
  -4  -8  13       11.86       14.12      2.27 o
  -3  -8  13        0.02       -0.74      1.48 o
  -2  -8  13        5.07        4.98      2.48 o
  -1  -8  13       55.15       54.40      3.34 o
   0  -8  13        8.41        9.43      1.46 o
   1  -8  13       31.84       28.02      2.19 o
   2  -8  13        0.25        1.47      1.30 o
   3  -8  13        5.14        8.33      1.87 o
   4  -8  13        0.16       -1.03      2.07 o
   5  -8  13       11.29       11.38      2.29 o
   6  -8  13        0.01        0.19      2.05 o
   7  -8  13        2.59       -0.01      2.82 o
  -7  -7  13        0.75        1.02      2.11 o
  -6  -7  13       38.80       31.20      3.23 o
  -5  -7  13        0.13       -0.53      1.79 o
  -4  -7  13       49.06       50.59      3.35 o
  -3  -7  13        5.23        3.71      1.56 o
  -2  -7  13      123.63      144.35      4.57 o
  -1  -7  13       14.33       26.77      2.39 o
   0  -7  13       98.10      103.28      4.82 o
   1  -7  13        0.33       -0.14      1.14 o
   2  -7  13      214.97      218.08      6.53 o
   3  -7  13        0.05       -0.83      1.66 o
   4  -7  13        1.88        2.86      1.71 o
   5  -7  13        0.16       -0.77      1.53 o
   6  -7  13        1.22        1.71      2.11 o
   7  -7  13        1.24        3.44      2.94 o
  -8  -6  13        0.78       -1.12      2.25 o
  -7  -6  13        0.99       -0.10      2.15 o
  -6  -6  13        2.68        2.50      1.93 o
  -5  -6  13        0.16       -0.44      1.84 o
  -4  -6  13        0.87       -0.20      1.48 o
  -3  -6  13        0.03        0.80      1.33 o
  -2  -6  13        0.45        0.92      1.42 o
  -1  -6  13       40.37       41.41      2.56 o
   0  -6  13        9.76        8.78      1.19 o
   1  -6  13        1.01        1.05      1.01 o
   2  -6  13        0.43        1.26      1.22 o
   3  -6  13       14.51       10.81      2.48 o
   4  -6  13        8.71       10.16      2.11 o
   5  -6  13        6.77        6.44      1.92 o
   6  -6  13        1.36        0.85      1.54 o
   7  -6  13        5.96        7.71      3.71 o
   8  -6  13        3.61        7.74      8.60 o
  -8  -5  13        4.97        3.71      3.14 o
  -7  -5  13       36.76       37.81      3.97 o
  -6  -5  13        8.37        4.04      3.12 o
  -5  -5  13      134.55      142.49      4.61 o
  -4  -5  13       52.09       52.29      3.59 o
  -3  -5  13        8.29        6.25      1.42 o
  -2  -5  13       23.01       22.35      1.98 o
  -1  -5  13      104.54      110.51      3.95 o
   0  -5  13       13.68       15.03      1.89 o
   1  -5  13      106.72       96.81      3.06 o
   2  -5  13       35.58       40.62      2.50 o
   3  -5  13       18.41       15.23      1.98 o
   4  -5  13       10.50       13.05      2.09 o
   5  -5  13       11.91       14.68      1.96 o
   6  -5  13        0.24       -0.67      1.35 o
   7  -5  13       10.67       10.14      2.69 o
   8  -5  13        5.21        3.30      3.34 o
  -8  -4  13        6.56        3.36      3.14 o
  -7  -4  13        1.65       -1.66      4.30 o
  -6  -4  13        0.29       -0.93      1.86 o
  -5  -4  13       29.01       29.99      2.61 o
  -4  -4  13       59.78       61.60      5.80 o
  -3  -4  13        1.56        2.95      1.22 o
  -2  -4  13       78.44       84.03      5.09 o
  -1  -4  13       95.47       84.18      3.56 o
   0  -4  13       10.76       12.40      1.69 o
   1  -4  13        7.54        9.26      1.29 o
   2  -4  13        7.72       12.91      1.62 o
   3  -4  13       14.22       10.52      2.32 o
   4  -4  13        7.59        1.83      1.28 o
   5  -4  13       13.63       15.29      1.97 o
   6  -4  13        5.21        4.99      1.63 o
   7  -4  13        0.10       -0.14      2.01 o
   8  -4  13        0.64        0.79      2.96 o
  -8  -3  13        6.55        6.31      3.24 o
  -7  -3  13        2.12        1.92      3.01 o
  -6  -3  13       16.64       20.45      3.54 o
  -5  -3  13       48.02       48.34      3.40 o
  -4  -3  13      108.52      110.19      3.44 o
  -3  -3  13       38.07       46.68      2.82 o
  -2  -3  13      435.03      448.47     12.75 o
  -1  -3  13       29.01       26.62      2.14 o
   0  -3  13       94.28      103.26      3.87 o
   1  -3  13      292.58      287.44      5.04 o
   2  -3  13      375.22      370.02      8.49 o
   3  -3  13        1.01        1.32      1.19 o
   4  -3  13       67.32       64.70      3.33 o
   5  -3  13       26.89       25.45      2.80 o
   6  -3  13        6.37        7.42      1.72 o
   7  -3  13       22.62       25.52      3.51 o
   8  -3  13        2.58        2.75      2.82 o
   9  -3  13        6.35       17.49      3.92 o
  -9  -2  13       17.09       20.83      4.24 o
  -8  -2  13        7.85        8.25      2.64 o
  -7  -2  13       72.21       72.01      4.85 o
  -6  -2  13        3.14        1.52      1.86 o
  -5  -2  13        0.35       -0.27      1.62 o
  -4  -2  13        5.49        3.03      1.23 o
  -3  -2  13      112.11      108.72      4.30 o
  -2  -2  13       70.65       78.06      3.86 o
  -1  -2  13        2.91        1.97      1.18 o
   0  -2  13        8.08        8.98      1.02 o
   1  -2  13       84.92       77.55      2.40 o
   2  -2  13        3.70        0.41      1.08 o
   3  -2  13        0.62        0.20      1.14 o
   4  -2  13        8.21        5.88      1.76 o
   5  -2  13       18.79       26.29      2.37 o
   6  -2  13        5.23        4.61      1.58 o
   7  -2  13        7.30       10.72      2.69 o
   8  -2  13        0.56       -0.55      2.53 o
   9  -2  13        2.66        2.34      3.14 o
  -9  -1  13       15.53       23.71      4.33 o
  -8  -1  13        0.00       -1.08      2.15 o
  -7  -1  13        1.13        1.49      2.42 o
  -6  -1  13        8.07       10.69      4.04 o
  -5  -1  13        7.36        4.12      2.46 o
  -4  -1  13        1.00        3.09      1.71 o
  -3  -1  13        0.37        1.16      1.32 o
  -2  -1  13        0.54        1.27      1.03 o
  -1  -1  13      406.02      412.65      9.60 o
   0  -1  13        1.25        1.36      1.59 o
   1  -1  13        0.07        2.06      0.90 o
   2  -1  13      183.90      177.70      4.27 o
   3  -1  13       11.79        9.12      1.54 o
   4  -1  13       35.53       37.56      2.57 o
   5  -1  13        1.64        5.61      1.48 o
   6  -1  13        4.38        3.31      1.59 o
   7  -1  13        0.39       -0.43      2.01 o
   8  -1  13        2.03        1.87      3.30 o
   9  -1  13        1.51        0.25      2.89 o
  -9   0  13        1.15        2.87      3.04 o
  -8   0  13       55.26       55.43      4.52 o
  -7   0  13        0.16       -0.38      1.81 o
  -6   0  13       16.88       12.87      2.42 o
  -5   0  13       10.60        5.52      1.91 o
  -4   0  13      176.27      180.11     10.32 o
  -3   0  13        0.01       -0.48      1.32 o
  -2   0  13      213.92      214.67      5.41 o
  -1   0  13        0.08        1.68      1.22 o
   0   0  13      831.72      828.04      9.54 o
   1   0  13        0.01        0.52      0.92 o
   2   0  13      129.89      123.46      3.54 o
   3   0  13        1.66        0.83      1.10 o
   4   0  13       85.25       71.08      3.29 o
   5   0  13        4.66        5.51      1.51 o
   6   0  13        7.69        8.95      1.76 o
   7   0  13       17.31       24.22      4.97 o
   8   0  13        1.51        1.69      2.89 o
   9   0  13        0.63       -1.36      2.72 o
  -9   1  13        0.32        0.83      2.94 o
  -8   1  13       10.17       12.21      2.87 o
  -7   1  13       10.94       11.00      3.49 o
  -6   1  13        3.07        0.63      1.88 o
  -5   1  13       14.00       14.90      2.35 o
  -4   1  13       22.15       23.52      4.88 o
  -3   1  13       59.74       57.75      3.58 o
  -2   1  13      148.23      159.54      5.35 o
  -1   1  13      929.99      925.16     19.46 o
   0   1  13       14.42       12.73      0.97 o
   1   1  13        0.75       -0.22      0.88 o
   2   1  13        0.02       -0.14      0.85 o
   3   1  13       19.08       16.14      1.58 o
   4   1  13        1.13        0.26      1.06 o
   5   1  13        5.15       -0.54      1.09 o
   6   1  13        0.78       -0.15      1.31 o
   7   1  13        9.72       12.34      2.70 o
   8   1  13        3.26        0.67      2.89 o
   9   1  13        0.01       -1.43      2.87 o
  -9   2  13       23.43       28.48      8.60 o
  -8   2  13       11.37       13.21      2.90 o
  -7   2  13       41.10       47.35      5.33 o
  -6   2  13       11.54       10.93      2.44 o
  -5   2  13       38.02       35.56      6.02 o
  -4   2  13        0.24       -1.15      2.29 o
  -3   2  13      134.42      146.52      5.12 o
  -2   2  13      455.54      490.09     10.32 o
  -1   2  13       21.42       15.09      2.43 o
   0   2  13      367.65      374.03      5.76 o
   1   2  13       94.74       95.63      3.01 o
   2   2  13      244.50      238.06      4.57 o
   3   2  13        0.87        2.68      1.11 o
   4   2  13       58.12       50.95      2.77 o
   5   2  13       48.58       61.22      3.14 o
   6   2  13        7.81        4.28      1.34 o
   7   2  13       13.12       16.47      2.43 o
   8   2  13        0.31        0.72      2.82 o
   9   2  13        5.05        5.31      5.31 o
  -9   3  13        1.34        2.94      2.94 o
  -8   3  13       31.12       37.35      5.86 o
  -7   3  13        1.87        4.32      2.20 o
  -6   3  13        1.29        1.59      1.93 o
  -5   3  13       57.21       55.93      7.17 o
  -4   3  13       16.92       14.91      4.30 o
  -3   3  13       39.43       40.90      3.14 o
  -2   3  13       16.50       13.82      2.18 o
  -1   3  13        3.47        1.83      1.41 o
   0   3  13        7.62        7.46      1.61 o
   1   3  13      226.97      203.40      4.49 o
   2   3  13       75.65       75.56      3.31 o
   3   3  13       17.51       19.76      1.69 o
   4   3  13        4.09        3.13      1.18 o
   5   3  13        4.01        1.90      1.16 o
   6   3  13        1.02        2.98      1.44 o
   7   3  13        7.57        8.59      2.57 o
   8   3  13        1.13        4.14      3.73 o
   9   3  13        0.01       -1.30      2.60 o
  -9   4  13        8.92        5.74      4.59 o
  -8   4  13        0.93       -1.43      3.24 o
  -7   4  13       12.64       13.62      2.64 o
  -6   4  13        6.73        5.45      3.44 o
  -5   4  13      207.90      197.32     12.05 o
  -4   4  13       18.18       12.91      4.02 o
  -3   4  13       67.88       72.88      3.76 o
  -2   4  13        0.08       -0.63      1.26 o
  -1   4  13       54.02       56.40      2.53 o
   0   4  13       21.17       27.89      2.07 o
   1   4  13       22.94       20.77      2.00 o
   2   4  13        0.11        1.04      1.10 o
   3   4  13       48.07       43.82      3.69 o
   4   4  13        0.00        0.15      1.02 o
   5   4  13       17.73       20.73      2.06 o
   6   4  13        4.69        9.25      1.78 o
   7   4  13       37.27       45.91      5.07 o
   8   4  13       10.52       15.53      3.84 o
   9   4  13       11.92       22.86      7.31 o
  -8   5  13        2.98        2.58      2.84 o
  -7   5  13       17.06       18.64      7.17 o
  -6   5  13        7.24        5.45      4.30 o
  -5   5  13      111.94      100.67      9.75 o
  -4   5  13       13.42       14.05      4.30 o
  -3   5  13       39.33       47.55      3.35 o
  -2   5  13       85.23       82.40      2.92 o
  -1   5  13      111.46      108.63      3.45 o
   0   5  13        1.00        0.76      1.10 o
   1   5  13       22.05       31.19      2.13 o
   2   5  13       22.37       18.37      1.81 o
   3   5  13       15.76       26.02      2.13 o
   4   5  13       15.80       15.65      2.03 o
   5   5  13        1.00       -0.60      1.21 o
   6   5  13        0.09       -0.22      1.27 o
   7   5  13        2.96        0.98      4.16 o
   8   5  13        0.81       -1.52      3.04 o
   9   5  13        0.37        0.57      4.88 o
  -8   6  13        0.17       -0.14      2.64 o
  -7   6  13        1.58       -1.29      2.58 o
  -6   6  13       14.08        9.75      4.30 o
  -5   6  13        0.48        0.57      3.15 o
  -4   6  13        0.03        0.42      1.08 o
  -3   6  13        0.02        1.25      1.31 o
  -2   6  13       44.26       48.67      2.71 o
  -1   6  13       11.87       16.49      2.28 o
   0   6  13       48.77       45.99      3.28 o
   1   6  13        4.02        2.22      1.49 o
   2   6  13       89.42       97.84      3.68 o
   3   6  13        0.11       -0.17      1.29 o
   4   6  13        0.47        3.11      1.41 o
   5   6  13        0.00       -0.80      1.59 o
   6   6  13        8.23        6.60      3.38 o
   7   6  13        0.09        1.21      2.85 o
   8   6  13       17.79       15.00      4.07 o
  -7   7  13       13.92       21.22      5.45 o
  -6   7  13       79.62       87.81      4.17 o
  -5   7  13        1.56        1.22      1.56 o
  -4   7  13       19.96       20.63      2.47 o
  -3   7  13       30.34       29.96      2.95 o
  -2   7  13       22.51       20.49      2.26 o
  -1   7  13        7.74        6.90      1.63 o
   0   7  13        7.67        7.59      2.13 o
   1   7  13      127.73      124.20      4.20 o
   2   7  13        2.73       -0.99      1.98 o
   3   7  13       38.64       42.03      4.50 o
   4   7  13       32.63       38.22      3.51 o
   5   7  13        4.11        5.62      2.14 o
   6   7  13       10.32       13.56      2.68 o
   7   7  13       10.47        8.83      3.10 o
   8   7  13       15.11       25.24      6.60 o
  -7   8  13        2.57        2.09      1.99 o
  -6   8  13        1.02        0.24      1.77 o
  -5   8  13        1.32        2.97      1.99 o
  -4   8  13        0.02        0.52      2.29 o
  -3   8  13        6.77        9.94      4.88 o
  -2   8  13        0.01       -0.08      1.47 o
  -1   8  13        0.40       -0.30      1.34 o
   0   8  13        1.81        2.98      1.56 o
   1   8  13        0.48       -0.42      1.93 o
   2   8  13       41.29       40.04      3.48 o
   3   8  13       27.80       26.54      3.96 o
[truncated: 78,943 more chars]
